# Supplementary material for: Reexamination of Rhopalosiphum (Hemiptera: Aphididae) using linear discriminant analysis to determine the validity of synonymized species, with some new synonymies and distribution data
Source: Biodivers Data J. 2020 Jan 27;8:e49102. doi: 10.3897/BDJ.8.e49102 (PMC6997245; doi:10.3897/BDJ.8.e49102)
Supplement: Supplementary material 1 — Rhopalosiphum measurements, alatae, valid species [file bdj-08-e49102-s001.xlsx]

## Sheet: Sheet1
Specimen	species	host order	host family	host	Deposited at	1	2	3	4	5	6	7	8	9	10	11	12	13	14	15	16	17	18	19	20	21	22	23	24	25	26	27	28	29	30	31	32	33	34	35	36	37	38	39	40	41	42	43	44
						ant-1	ant-2	ant-3	ant-4	ant-5	ant-6	ant-pt	head	rost-l	rost-w	fem-l	tib-l	dist-l	siph-l	caud-l	abdset-l	bl	siph-w	rost-l:rost-w	rost-l:dist-l	ant-pt:ant-6	siph-l:siph-w	siph-l:caud-l	siph-l:ant-3	rost-l:caud-l	bl-head	ant3-4 fused	A1	A2	A3	A4	A5	A6	S1	S2	S3	L1	L2	L3	L4	L5	L6	L7	L8
0103-1	cerasifoliae	Rosales	Rosaceae	Prunus	USNM	74.2	69.4	411.3	277	264.8	126.4	462.3	466.6	104.9	NA	600.8	1038	100.8	230.9	144.2	39.4	2521.8	38.2	NA	1.04067	3.65744	6.0445	1.60125	0.561391	0.727462	5.40463	0	31.3	117.4	37.4	46.3	26.5	48.3	644182	278065	160941	256.1	397.7	910	872.9	171.4	945	1593.3	931.1
0104-1	cerasifoliae	Rosales	Rosaceae	Prunus	USNM	84.1	61.8	386.4	271	248.6	118.8	461.7	NA	113.6	68.4	558.4	1038.8	114.4	250.7	130.9	NA	2690.5	43.5	1.66082	0.993007	3.88636	5.76322	1.9152	0.64881	0.867838	NA	0	35.8	110.1	39.1	44.5	28.1	43.7	647119	226978	317246	371.4	344.1	857.9	1000.2	164.8	833.2	1546.7	794.7
0109-1	cerasifoliae	Rosales	Rosaceae	Prunus	USNM	NA	65.6	557.6	322.1	276.2	145.2	466.7	NA	122.7	61.7	653.2	1175.3	113.9	243.3	166.7	48	2673.3	74.2	1.98865	1.07726	3.21419	3.27898	1.45951	0.436334	0.736053	NA	0	34.2	112.2	36.2	46.6	26.5	50.7	734144	174538	317333	209	528.8	1085.1	920.6	118.2	992.6	1813	1014.9
0109-2	cerasifoliae	Rosales	Rosaceae	Prunus	USNM	73.1	73.7	567.4	338.8	290.5	139.7	476.1	501.1	130.3	72	683.2	1270.6	122.3	255	157.4	NA	2923.6	68.8	1.80972	1.06541	3.40802	3.7064	1.62008	0.449418	0.827827	5.83436	0	NA	NA	NA	NA	NA	NA	NA	NA	NA	NA	NA	NA	NA	NA	NA	NA	NA
0109-3	cerasifoliae	Rosales	Rosaceae	Prunus	USNM	74.8	69.2	550.8	309.5	270.3	134.8	478	526.2	128	82.6	686.1	1210.3	119.4	254.4	156.8	56.8	2880.5	74.6	1.54964	1.07203	3.54599	3.41019	1.62245	0.461874	0.816327	5.47415	0	34.2	115.6	33.4	41.9	17.7	45.2	860250	366814	243238	258.4	539	1194.9	1061.4	192.9	1111.2	1929.5	932.2
0111-2	cerasifoliae	Rosales	Rosaceae	Prunus	USNM	77.4	73.5	NA	NA	NA	NA	NA	509.2	NA	NA	689.9	1181.2	127.7	263.9	149.2	51.7	2693	74.7	NA	NA	NA	3.5328	1.76877	NA	NA	5.28869	NA	34.7	115.4	35.4	44.4	20.6	48.2	777904	344732	184117	311	492	1135.7	903.1	159.5	1019.5	1792.2	872.4
0141-1	cerasifoliae	Rosales	Rosaceae	Prunus	AJ	84.9	66.1	439.6	313.9	296	131.6	492	NA	114.8	53.6	612.9	1146.2	123.3	264.3	NA	42.6	2648.9	56.4	2.14179	0.931062	3.7386	4.68617	NA	0.601228	NA	NA	0	36.9	113.5	33.6	47.1	21.2	52.6	696539	257443	179250	249.5	428	952.1	950.3	117.9	1025.4	1713.4	905.7
0141-2	cerasifoliae	Rosales	Rosaceae	Prunus	AJ	86.1	63.7	443.5	306.3	296.8	129.2	483.4	NA	114.7	56.8	604.1	1108.7	121.7	262.7	119.7	46.9	2468.1	43.2	2.01937	0.942482	3.74149	6.08102	2.19465	0.592334	0.958229	NA	0	29.7	122	36.9	43.9	23.3	49.2	629927	345232	209824	253.4	529.3	947.7	950.4	155.4	1001.3	1714.3	830.6
0142-1	cerasifoliae	Rosales	Rosaceae	Prunus	AJ	90.3	68.2	465.3	329	293	130.4	533.1	443.3	112.9	62.2	623	1239.7	123	304.9	136.9	34.3	2707.2	34.1	1.81511	0.917886	4.08819	8.94135	2.22717	0.655276	0.82469	6.10693	0	35.3	116.1	36.4	46.6	21.7	47.8	692829	331086	209742	325.7	406.8	897.4	970.5	144.7	1010.5	1632.6	835.2
0142-2	cerasifoliae	Rosales	Rosaceae	Prunus	AJ	88.8	61.9	480.6	325.1	317	135.5	523.7	471	109.5	53.1	662.1	1222.3	115.2	304	NA	49.7	2601.4	60.7	2.06215	0.950521	3.86494	5.00824	NA	0.632543	NA	5.52314	0	29.7	121.7	36.2	47.5	23	49.7	709371	300635	213802	314	356.4	922.3	1027.9	119.8	978.4	1715.2	928.7
0008-3	enigmae	Poales	Typhaceae	Typha	USNM	87.1	72.4	339.5	171.6	184.5	94.2	422.2	444	122.4	63	557.7	1032.7	100	258.4	NA	37.4	2111.1	69.8	1.94286	1.224	4.48195	3.70201	NA	0.761119	NA	4.75473	0	31	115.6	36	45	29.5	47	387971	172199	105078	236.8	337.1	750.1	652.2	115.9	707	1209.7	608.2
0008-4	enigmae	Poales	Typhaceae	Typha	USNM	82.3	70.7	299.8	163.5	179.5	78.9	406.9	413.6	122.7	55.9	551	929.9	113.1	264.6	NA	74.8	1911	52.9	2.19499	1.08488	5.15716	5.00189	NA	0.882588	NA	4.62041	0	28.9	116	37	45	39	45.3	341323	72137	127323	280.7	329.2	642.7	591.2	116	652.8	1110.6	687.3
0008-5	enigmae	Poales	Typhaceae	Typha	USNM	74.1	74.1	334.6	202.6	196.5	93.2	472.7	453.9	127.5	61	589.9	1072.8	113.1	278.9	NA	58.9	2203.8	56.2	2.09016	1.12732	5.07189	4.96263	NA	0.833533	NA	4.85525	0	30.8	115.9	35.3	48.9	29.2	49	522813	102851	202801	270.6	431.8	783.8	647	122.1	821.1	1394.6	651.3
0009-3	enigmae	Poales	Typhaceae	Typha	USNM	86.2	72.6	319.7	196.7	183.9	88.4	473.5	446	125.5	60.1	604.7	1081.4	109.6	273.8	NA	69.1	2222.8	70.6	2.08819	1.14507	5.35633	3.87819	NA	0.856428	NA	4.98386	0	33.6	113.3	38.8	46.2	19.9	50.4	484324	238010	129694	242.5	400.9	804.7	710.6	125.5	808	1400.7	587.6
0009-4	enigmae	Poales	Typhaceae	Typha	USNM	85	71.6	372.5	218.8	189	82.3	NA	465.5	124.1	61	626.2	1075.6	118	285.5	119.6	70.4	2173.2	61	2.03443	1.05169	NA	4.68033	2.38712	0.766443	1.03763	4.66853	0	30.9	112.3	36.6	46.6	34.5	51.7	547313	198720	130688	239.4	412	850	744.2	130.7	771.1	1457.1	787.4
0009-5	enigmae	Poales	Typhaceae	Typha	USNM	85.7	71.9	353.4	221.8	201.9	86.9	460.6	441.6	130.8	60.6	618.5	1113.3	122.6	291.6	NA	72	2193	77.6	2.15842	1.06688	5.30035	3.75773	NA	0.825127	NA	4.96603	0	31.1	116.3	38.8	46.6	26.3	51.7	442314	192794	109333	282.5	367	793.5	684.9	131.5	672.8	1356.1	676.6
0010-2	enigmae	Poales	Typhaceae	Typha	USNM	90.1	68.9	365.9	192.7	183.7	87.7	NA	452.9	127.2	57.7	623.5	1054.2	112	287.7	NA	NA	2138.3	69.5	2.20451	1.13571	NA	4.13957	NA	0.78628	NA	4.72135	0	33.1	111	35.6	46.8	27.7	48.9	506609	205401	124644	255.8	393.1	803.1	711	117.7	823.8	1405.7	631.7
0011-2	enigmae	Poales	Typhaceae	Typha	USNM	82.6	56.1	253.1	162.2	162.9	87.5	392.4	438.7	110.5	48.9	508.2	932.9	109	260.2	104.6	53.2	1867.2	50.9	2.25971	1.01376	4.48457	5.11198	2.48757	1.02805	1.05641	4.25621	0	31.5	112.2	35.9	46.4	29.4	47.9	393698	158234	97350	229.4	380.1	713.8	622.5	113	669.2	1257.7	604.2
0011-4	enigmae	Poales	Typhaceae	Typha	USNM	86.1	73.9	351.1	200	195.7	93.3	527.7	434.5	NA	NA	638.5	1146.4	104	299.4	108.8	61.8	2128.5	70.8	NA	NA	5.65595	4.22881	2.75184	0.852749	#VALUE!	4.89873	0	33	111.9	38.2	45.2	28.7	47.6	444605	181302	121610	282.6	411.8	697	756.6	125	743.7	1319	649.6
0011-5	enigmae	Poales	Typhaceae	Typha	USNM	84.8	67.9	335.6	323.5	199.5	104.9	461.6	462.8	128.2	64.9	617.3	1133.9	125.1	294.2	NA	67.1	2195.6	62.5	1.97535	1.02478	4.40038	4.7072	NA	0.876639	NA	4.74417	0	34.3	111.1	36.6	44.8	31.4	49.1	504557	240116	133424	248.7	432.7	791.1	721.4	128.2	804.8	1382.6	633.3
0013-4	enigmae	Poales	Typhaceae	Typha	USNM	80	72.2	336.9	199.8	189	98.2	528.2	450.7	NA	NA	601.7	1102.4	97.1	291	114.7	61.7	1851.9	71	NA	NA	5.37882	4.09859	2.53705	0.863758	NA	4.10894	0	NA	NA	NA	NA	NA	NA	NA	NA	NA	NA	NA	NA	NA	NA	NA	NA	NA
0015-2	enigmae	Poales	Typhaceae	Typha	USNM	72.6	63	255.5	143.9	142.1	86	437.6	441.4	118.5	60.9	539.5	926.6	109.6	268	100.9	53.4	1981.2	50	1.94581	1.0812	5.08837	5.36	2.6561	1.04892	1.17443	4.48845	0	32.3	112.4	34.5	39.9	35.4	37.3	294072	103306	101390	191	316.8	643.9	703.6	116.1	693.1	1092.7	757.3
0027-1	enigmae				USNM	57.5	64.3	272.1	164.4	152.3	91.5	482.6	NA	114.5	76.2	574.5	983.4	94.7	270.8	129.9	71.2	NA	74.4	1.50262	1.20908	5.27432	3.63978	2.08468	0.995222	0.881447	NA	0	36.4	116.1	40.5	46.5	32.6	46.1	407124	99198	67835	263.1	294	861.9	492.7	133.1	745.7	1196.9	862.2
0028-1	enigmae				USNM	78.1	82.4	264.5	235.1	179.7	91.63	576.6	NA	122.9	83.8	617.4	1092.6	109.3	308.9	123.6	59.7	NA	102.5	1.46659	1.12443	6.2927	3.01366	2.49919	1.16786	0.994337	NA	0	32.6	117.7	38.6	44.1	26.7	48.8	429716	155624	115948	246.4	405.5	766.3	657.7	142.4	798.8	1282.1	620.4
0031-1	enigmae	Poales	Typhaceae	Typha	AJ	66.7	56.4	246.1	132	140.9	83.1	395.7	399.9	120.9	50.3	462.7	822.3	71.6	216.5	115.7	NA	2008.7	62.4	2.40358	1.68855	4.76173	3.46955	1.87122	0.879724	1.04494	5.02301	0	33.2	113	34.7	49	28.6	51.2	530090	201654	149648	220.5	324.5	908.8	789.1	121.9	850	1530.6	931.4
0038-1	enigmae	Poales	Typhaceae	Typha	INHS	86	73	342.2	162.7	182.2	99.9	462	415.1	123.2	65.7	604.3	993.9	100.7	287.3	NA	60.8	2413.5	60.2	1.87519	1.22344	4.62462	4.77243	NA	0.839568	NA	5.81426	0	28.7	120.3	37.6	42.8	33.3	46.1	446306	194105	126451	296	323.2	721.7	780	138.9	752.9	1244.8	741.2
0038-2	enigmae	Poales	Typhaceae	Typha	INHS	91.7	63.1	383.5	211.6	202.9	111.6	535.7	475.2	125.8	74.4	683	1116.7	119.5	311.3	NA	62.2	2499.5	93.2	1.69086	1.05272	4.80018	3.34013	NA	0.811734	NA	5.25989	0	33	114.3	39.7	43.8	27.2	47.4	554680	185401	134723	294.4	363.3	921.7	773.8	143.8	833.7	1433.4	863.6
0038-3	enigmae	Poales	Typhaceae	Typha	INHS	80.7	71.2	326.6	183.5	176.2	97.5	443.9	445.4	120.5	78.9	611.3	1022.8	100.8	297.8	121.4	66.1	2401.5	73.9	1.52725	1.19544	4.55282	4.02977	2.45305	0.911819	0.992586	5.39178	0	36.8	116.3	36.4	43.7	28	48.2	423097	147811	118472	293.4	337.4	721.8	763.9	115.3	797.1	1261.2	800.8
0039-1	enigmae	Poales	Typhaceae	Typha	INHS	NA	62.5	264.9	123	139.1	78.4	441.1	NA	113.5		490.9	839.8	86	234.4	103.4	56.9	NA	62.1	NA	1.31977	5.62628	3.77456	2.26692	0.884862	1.09768	NA	0	31.4	119.2	37.8	46	28.2	50.6	343323	99400	73737	255.6	321.3	NA	NA	115.1	671.5	1102.2	676
0039-2	enigmae	Poales	Typhaceae	Typha	INHS	74.5	62.7	288.8	148	143.3	73.8	459.8	450.2	109.2	65.3	523.9	844.2	100.9	237.8	NA	65.1	2003.9	69.7	1.67228	1.08226	6.23035	3.41176	NA	0.823407	NA	4.45113	0	26.7	121.8	36.6	46.2	39.5	47	238931	109379	74946	277.5	337.7	624.5	585.7	110.5	642	1131.5	720.2
0039-3	enigmae	Poales	Typhaceae	Typha	INHS	73.6	62.9	257.2	136.3	133.8	83.5	428.2	406.8	113.9	70.5	467.4	817.5	96.2	235.8	NA	52.5	1959.1	56.6	1.6156	1.18399	5.12814	4.16608	NA	0.916796	NA	4.81588	0	33.1	119.6	37.6	45.4	31.3	50.8	317749	112071	78325	242.1	342.1	589.9	610.1	114.7	631.5	1101.7	662.3
0039-4	enigmae	Poales	Typhaceae	Typha	INHS	72.8	67.8	252.4	145.9	138.1	71.7	443.6	NA	117.1	59.2	479.7	898.2	93.3	224.9	97.9	67.9	1955.1	56.8	1.97804	1.25509	6.18689	3.95951	2.29724	0.891046	1.19612	NA	0	30.1	118	33	45.3	NA	NA	291564	51788	73586	242.3	308.1	566.5	595.2	90.1	651.5	1052.5	850.7
0040-1	enigmae	Poales	Typhaceae	Typha	INHS	NA	60.6	289.6	162.7	143.1	81.6	437.4	NA	118.7	72	519.4	863	97.1	248.8	110.3	NA	2153.4	76.6	1.64861	1.22245	5.36029	3.24804	2.25567	0.859116	1.07616	NA	0	38.3	114.9	40.1	44.5	36.6	47.5	347674	127990	85861	310.4	306.9	603.4	655	114.4	667.6	1102.7	589.6
0040-2	enigmae	Poales	Typhaceae	Typha	INHS	90.3	66.5	315.2	187	165.8	91.4	462.8	427.4	115.6	80.5	586.4	989.1	104.2	269	NA	55.4	2372.7	65.3	1.43602	1.1094	5.06346	4.11945	NA	0.853426	NA	NA	0	34.9	114.9	38.8	41.2	31	48.1	375916	123391	105770	267.7	381.8	665.5	692.2	108	704.6	1168	747.8
0040-3	enigmae	Poales	Typhaceae	Typha	INHS	88.7	67.6	327.5	180.7	165.8	97.4	492.5	NA	122.6	75.1	585.8	815.7	100.1	274.8	109.8	60.5	2072.8	67	1.63249	1.22478	5.05647	4.10149	2.50273	0.839084	1.11658	NA	0	37	113.6	39	46	34.8	44.3	447922	148659	105352	290.3	344.3	706.2	692.7	123.4	737.1	1244.4	759.4
0040-4	enigmae	Poales	Typhaceae	Typha	INHS	75.6	58.4	266.9	115.7	135.9	75.5	404.7	413	107.7	91.2	486.2	992.7	91.6	235.5	NA	66.4	NA	77.4	1.18092	1.17576	5.36026	3.04264	NA	0.882353	NA	5.01889	0	32.6	116.3	35.6	44.7	31.5	53.7	313274	95706	81842	272.2	321.1	616	607.7	120.6	658	1101	710.5
0056-2	enigmae	Poales	Typhaceae	Typha	INHS	78.5	58.7	330.2	185.9	156.2	88.1	535.4	428.6	121.6	56.5	563.6	NA	103.4	270.6	121.3	47.2	NA	NA	2.15221	1.17602	6.07719	NA	2.23083	0.819503	1.00247	NA	0	NA	NA	NA	NA	NA	NA	NA	NA	NA	NA	NA	NA	NA	NA	NA	NA	NA
0321-2	enigmae	Poales	Typhaceae	Typha	USNM	70.4	54.4	318.6	NA	NA	NA	519.1	439.6	120.6	55.5	526.7	957.9	95.5	252.7	NA	46.4	1809.2	80.3	2.17297	1.26283	NA	3.14695	NA	0.793158	NA	4.11556	NA	26.6	120.2	36.6	46.5	30	50	335073	116895	88202	287	334.6	609.8	612	102.2	661.4	1143.1	635
0321-3	enigmae	Poales	Typhaceae	Typha	USNM	54.4	48.6	302.6	149.1	136.8	85.2	487.7	NA	116.6	58.2	514.6	912.3	101.3	252.8	115.9	34	1755.2	89.3	2.00344	1.15104	5.72418	2.83091	2.18119	0.835426	1.00604	NA	0	31.6	113.1	36.4	49.4	28.4	51.6	341468	141025	101557	251.9	370.6	529.4	655.9	112.2	702.5	1159.9	455.5
0838-1	enigmae	Poales	Typhaceae	Typha	CNC	71.8	62.5	433.7	266.3	231	105.3	533.7	NA	119.7	NA	674.9	1144.2	125	316.8	128.5	67.3	2095.8	68.5	NA	0.9576	5.06838	4.62482	2.46537	0.730459	0.931518	NA	0	38.3	112.8	41.3	40.3	26.8	46.1	558894	210411	175519	291.7	441	865	901.3	145.5	807.2	1428.1	860.6
0839-1	enigmae	Poales	Typhaceae	Typha	CNC	54.7	61.7	330.1	213.8	196.5	103.9	NA	439.9	122.4	64.1	542.1	943.7	102.9	294.9	117.9	47.5	1994.8	67.4	1.90952	1.1895	NA	4.37537	2.50127	0.893366	1.03817	4.53467	0	28.4	123.5	38	42.7	26.9	47.5	373411	136254	113623	262.9	342	669	703.9	109.6	699.5	1176.4	715.5
0843-1	enigmae	Poales	Typhaceae	Typha	CNC	81.3	76	421.8	234.2	214.2	113.7	548.1	516.8	141.2	96.4	685.3	1267.8	120.6	319.2	135.8	72.1	2718.3	82.4	1.46473	1.17081	4.82058	3.87379	2.35052	0.756757	1.03976	5.25987	0	35.2	114.7	39.1	43.1	21.8	47.3	742374	316547	195433	380.8	373.2	1043	959.9	187.4	954.5	1626.4	756.4
0199-2	maidis	Poales	Poaceae	Panicum	USNM	57	53.1	227.6	120.9	122.1	89	233.3	400.6	59.2	NA	453.9	744.6	90.4	172.3	118	NA	1767	58	NA	0.654867	2.62135	2.97069	1.46017	0.75703	0.501695	4.41088	0	NA	NA	NA	NA	NA	NA	NA	NA	NA	NA	NA	NA	NA	NA	NA	NA	NA
0200-1	maidis	Poales	Poaceae	Panicum	USNM	55.3	45.6	292.7	175.7	154	109.8	241.8	359.9	86.6	41.2	433.8	789.5	75.6	135.4	105.3	49.2	1753.1	25.9	2.10194	1.1455	2.20219	5.2278	1.28585	0.46259	0.822412	4.87108	0	NA	NA	NA	NA	23.4	48.9	191356	96279	77019	197.3	262.5	577.8	565.9	84.8	510.4	939.7	523.3
0200-2	maidis	Poales	Poaceae	Panicum	USNM	44.6	48.9	269.1	162.6	141.2	100.9	236.1	373.5	86.1	74.3	437.7	759	78.1	152.4	100.3	NA	2039.3	54.3	1.15882	1.10243	2.33994	2.80663	1.51944	0.566332	0.858425	5.45997	0	33.5	115.1	34.5	49.1	26.3	52.7	381646	167026	113249	165.6	366.2	674.7	764.3	106.6	795.8	1357.1	666.7
0201-4	maidis	Poales	Poaceae	Panicum	USNM	55.1	57.9	315.3	174.5	155.6	99.4	259.6	417.1	80.7	47.4	435.6	795.9	80.8	130.5	104.2	42.8	1899.5	43.4	1.70253	0.998762	2.61167	3.00691	1.2524	0.413892	0.774472	4.55406	0	35.6	111.7	29.7	43.6	22.5	44.4	512184	201793	160797	256.3	389.1	894.4	856	145.2	801.8	1529.9	851.3
0202-2	maidis				USNM	50.9	46.2	345.8	187.3	143.1	108.9	235.1	394.5	79.1	53.3	441.5	850.2	74.3	142.8	98.8	43.6	1894.2	48.5	1.48405	1.0646	2.15886	2.94433	1.44534	0.412955	0.800607	4.80152	0	37.5	106.5	35.4	46.3	24.3	48.7	419432	188457	125372	159.4	369	792	766.4	135.4	763.8	1385.3	799.2
0203-1	maidis	Poales	Poaceae	Panicum	USNM	54.8	53.5	261.6	147.5	131.2	99.6	206.5	399.8	81.7	51.2	420.3	742.3	74.3	128.9	95.5	33.3	1830.1	48.1	1.5957	1.0996	2.07329	2.67983	1.34974	0.492737	0.855497	4.57754	0	30.1	118	32.3	47.2	25.6	45.3	388432	146457	112381	203.6	321.4	786.5	690.8	112.7	751.6	1345	808.6
0203-2	maidis	Poales	Poaceae	Panicum	USNM	62.1	61.6	388.1	221.9	176.7	110.6	293.7	436	104	69.9	530.4	979	88	147.8	112.3	39.8	2016.9	49.8	1.48784	1.18182	2.65552	2.96787	1.31612	0.38083	0.926091	4.62592	0	36.6	109.8	33.1	46.7	25.2	46.3	646145	248470	173863	248.7	515.1	931.2	908.9	154	934.6	1704.5	879.7
0204-3	maidis	Poales	Poaceae	Panicum	USNM	51.8	53.7	210.2	106.6	120	85.6	179.4	340.9	71.1	46.6	353.8	608.4	70.2	123.4	97.4	NA	1691.3	44	1.52575	1.01282	2.09579	2.80455	1.26694	0.58706	0.729979	4.96128	0	28.9	116.1	34.5	41.9	29.7	44	246934	105223	78468	199.3	323	531.3	588.2	97.1	562.5	998	516.8
0208-1	maidis	Poales	Poaceae	Saccharum	USNM	50.3	45.6	224.4	124.6	106.5	82.6	NA	NA	80.6	NA	NA	NA	77.6	NA	NA	NA	NA	NA	NA	1.03866	NA	NA	NA	NA	NA	NA	0	NA	NA	NA	NA	NA	NA	NA	NA	NA	NA	NA	NA	NA	NA	NA	NA	NA
0208-2	maidis	Poales	Poaceae	Saccharum	USNM	54.9	46.7	263.1	120.7	124	89.8	210.7	NA	84.2	NA	377.9	NA	NA	104.7	90.3	NA	1619.9	30.7	NA	NA	2.34633	3.41042	1.15947	0.397948	0.932447	NA	0	33.7	105.1	33.7	43.4	24.5	54.7	247249	150179	102117	140.2	361.4	661.5	719.4	101.9	505.1	1158.2	662
0209-2	maidis	Poales	Poaceae	Sorghum	USNM	60.7	52.6	333.1	186.6	159	104.7	276.8	398.5	90.4	59.4	511.9	906.4	88.4	157	NA	35.4	2206.5	55.1	1.52189	1.02262	2.64374	2.84936	NA	0.47133	NA	5.53701	0	37.1	113.6	32.9	50.3	16.7	50.7	566576	196805	153330	248.4	373.6	913.8	772.1	131.7	870.1	1580.7	894.4
0209-3	maidis	Poales	Poaceae	Sorghum	USNM	62.6	59	354.6	195.9	172.7	116.1	259.7	455.8	93.4	67.6	503.8	945	94.6	146.5	119	54.6	2261.8	64.2	1.38166	0.987315	2.23686	2.28193	1.23109	0.413142	0.784874	4.96226	0	NA	NA	NA	NA	NA	NA	NA	NA	NA	NA	NA	NA	NA	NA	NA	NA	NA
0213-3	maidis	Poales	Poaceae	Sorghum	USNM	55.3	27	302.8	167.3	148.8	103.2	NA	373.9	81.3	65	NA	NA	NA	117.8	104.6	47.5	1906.4	38.9	1.25077	NA	NA	3.02828	1.1262	0.389036	0.777247	5.09869	0	33.5	114.7	37.1	48.6	22.6	52.8	425882	179618	119302	247.8	356.1	642.3	731.4	130.6	713.7	1269	667.7
0214-2	maidis	Poales	Poaceae	Sorghum	USNM	NA	56.4	268.9	149.4	131.7	NA	NA	NA	76.4	49.8	447.1	797.7	89.7	143.3	115.7	NA	NA	27.8	1.53414	0.851728	NA	5.15468	1.23855	0.532912	0.660328	NA	0	33.2	118.7	34	47.9	29.2	48.5	365072	162359	95063	246.4	356.6	743.3	634.2	100.9	746.9	1305.2	635.1
0219-2	maidis	Poales	Poaceae	Sorghum	USNM	57.6	41.1	241	135.1	128.2	91.2	191.9	365	82.6	62.3	NA	730.9	NA	140.3	107.5	NA	NA	28.7	1.32584	NA	2.10417	4.8885	1.30512	0.582158	0.768372	NA	0	37.4	106.2	39.3	47.2	26.6	52.4	270443	108351	75861	185.8	246.8	582.2	565.2	106	601	1033.6	523.8
0219-3	maidis	Poales	Poaceae	Sorghum	USNM	58.6	61.6	329.5	175.7	159	108.8	223.8	NA	92.2	59.6	527.6	926.5	102.3	148.6	99.5	46.8	NA	34.6	1.54698	0.901271	2.05699	4.2948	1.49347	0.450986	0.926633	NA	0	34.5	115.1	37	47.9	24	52.5	507192	213083	142062	239	428.3	800.1	772.8	161.6	836.6	1467.8	712.5
0220-2	maidis	Poales	Poaceae	Sorghum	USNM	48.2	48.8	275.4	141.4	133.2	87.1	NA	369.1	64.3	57.7	NA	751.8	77.8	135.5	84.6	29.6	1762.9	33.6	1.11438	0.826478	NA	4.03274	1.60165	0.492012	0.760047	4.77621	0	NA	NA	NA	NA	NA	NA	NA	NA	NA	NA	NA	NA	NA	NA	NA	NA	NA
0220-3	maidis	Poales	Poaceae	Sorghum	USNM	62.8	49.3	287.4	150.1	141.6	98.4	213.6	357.9	78.9	45.8	464.1	716	90.4	147.4	104.8	38.2	1715.5	32.9	1.72271	0.872788	2.17073	4.48024	1.40649	0.512874	0.752863	4.79324	0	29.1	115.2	35.7	47.5	26.7	43.7	399729	118732	68135	205.2	309.5	764.4	592.9	111.5	692.2	1252.7	662.8
0221-2	maidis	Poales	Poaceae	Sorghum	USNM	67.4	52.1	298.4	159.2	136.6	101.9	219.7	407.9	81.8	53.6	498.3	867	87.3	165.3	124.2	39.2	2053.5	38	1.52612	0.936999	2.15604	4.35	1.33092	0.553954	0.658615	5.03432	0	32.9	108.6	36.6	47.9	26.9	49.3	417088	132490	83271	255.1	285.2	770	631.4	112	661.7	1269.1	808.2
0223-1	maidis	Poales	Poaceae	Sorghum	USNM	56.6	49.5	293.2	139.9	120.9	103.4	194.1	397.5	74.6	58.3	NA	NA	NA	135.5	99.9	40.4	2037.3	41.3	1.27959	NA	1.87718	3.28087	1.35636	0.462142	0.746747	5.12528	0	32.5	112.8	33.6	43.1	30	46.6	302948	127305	79114	209.9	315	715.3	561.2	119.3	650.2	1117.3	635.5
0223-2	maidis	Poales	Poaceae	Sorghum	USNM	53.4	51.2	181	124	109.8	90	190.7	391.2	78.5	55.7	441.8	732	92.3	188.3	127.1	70.7	2139.3	49.1	1.40934	0.850488	2.11889	3.83503	1.48151	1.04033	0.617624	5.46856	0	32.4	115.1	36.5	47.5	22	52.4	421481	169717	111751	229.8	296.5	758.4	719	105.5	665.3	1287.2	755.5
0227-1	maidis	Poales	Poaceae	Sorghum	USNM	57.4	59.6	354.7	165.4	150.4	103.2	225.1	468.1	85.1	63.8	524.5	953.5	100.3	142	124.3	44.7	2124.4	53.5	1.33386	0.848455	2.1812	2.65421	1.1424	0.400338	0.684634	4.53835	0	NA	NA	NA	NA	NA	NA	NA	NA	NA	NA	NA	NA	NA	NA	NA	NA	NA
0230-2	maidis	Poales	Poaceae	Eragrostis	USNM	47.9	47.9	NA	NA	NA	NA	NA	353.3	73.3	40.6	NA	NA	NA	107.8	75.1	NA	NA	25.6	1.80542	NA	NA	4.21094	1.43542	NA	0.976032	NA	NA	NA	NA	NA	NA	NA	NA	NA	NA	NA	NA	NA	NA	NA	NA	NA	NA	NA
0231-2	maidis	Poales	Poaceae	Ixophorus	USNM	NA	NA	NA	NA	NA	NA	NA	NA	76.9	52.8	398.1	686.1	76.6	141.5	109.4	35.3	NA	42.7	1.45644	1.00392	NA	3.31382	1.29342	NA	0.702925	NA	NA	36.2	110.4	36.7	47.1	36.9	60.1	283098	59715	52700	209.6	287.9	627.2	473	94.4	556.7	1035.7	870.1
0232-1	maidis	Poales	Poaceae	Echinochloa	USNM	59.8	60.6	316	144.5	137	105.1	226.1	414.1	88.1	70	478	762	83.6	166.3	130	55.8	2113.9	77	1.25857	1.05383	2.15128	2.15974	1.27923	0.526266	0.677692	5.10481	0	NA	NA	NA	NA	NA	NA	NA	NA	NA	NA	NA	NA	NA	NA	NA	NA	NA
0234-1	maidis	Poales	Poaceae	Phleum	USNM	66.7	62	342.9	194.5	157.8	125	254.2	427.6	94.1	NA	538.5	942.3	100.2	165.9	119.9	43.6	2245	80.3	NA	0.939122	2.0336	2.066	1.38365	0.483815	0.784821	5.25023	0	32.3	111.2	34.9	46.5	24.3	51.4	514070	189573	139046	242.1	314.8	891.3	825.2	174.1	776.3	1456.6	838.4
0236-1	maidis	Poales	Poaceae	Setaria	USNM	66.2	72.1	390	189.6	164.7	122.6	241.7	425.7	88.3	NA	576.6	1032	101	166.9	135.9	NA	2303.1	76.2	NA	0.874257	1.97145	2.19029	1.22811	0.427949	0.649742	5.41015	0	33.6	119.4	36.4	45	22.8	50.1	569201	246341	157653	282.6	457.2	841.9	989.9	185.8	876.3	1559.8	791.9
0237-1	maidis	Poales	Poaceae	Setaria	USNM	60	56.3	315.2	164.3	151.5	97.6	221.6	410.5	88.7	72.9	498.3	869.1	84.6	138.8	126.7	NA	2068.5	70.7	1.21674	1.04846	2.27049	1.96322	1.0955	0.440355	0.700079	5.03898	0	30.4	117.9	38.3	45.9	27.1	47.1	454215	164401	105808	251.8	297.2	834.1	701.5	179.1	715.6	1315.2	798.8
0238-1	maidis	Poales	Poaceae	Setaria	USNM	52.4	53	267.4	147.9	127.2	93.9	213.1	394.4	NA	NA	461.6	760.8	90	136	116.1	NA	1970.1	56.2	NA	NA	2.26944	2.41993	1.1714	0.508601	NA	4.99518	0	30.3	117.7	37.1	45.9	29.9	48	350964	124256	80323	218.6	307.1	639.3	642	137.2	615.2	1166.6	655.5
0239-1	maidis	Poales	Poaceae	Setaria	USNM	63.3	62.1	364	193.7	161.2	118.1	244.4	432.2	89.9	72.7	566.6	983.1	95.3	159.5	132.4	NA	2462.9	74.4	1.23659	0.943337	2.06943	2.14382	1.20468	0.438187	0.679003	5.69852	0	32.4	116.5	35.7	46	26.6	48.8	574303	176725	133784	235.1	332.7	1008.5	762.3	191.2	840.2	1537.2	1006.1
0240-1	maidis	Poales	Poaceae	Paspalum	USNM	60	61.6	331.2	170.9	162.4	114.4	247.4	438.5	89.9	73.3	496.8	887.6	89	156.9	112.3	NA	2208	67.3	1.22647	1.01011	2.16259	2.33135	1.39715	0.473732	0.800534	5.03535	0	28.6	123.2	28.9	46.5	21.5	40.8	655984	230164	161315	256.1	479.8	1108.6	790	192.8	932.6	1783.2	950.3
0245-1	maidis	Poales	Poaceae	Echinochloa	USNM	62	64.9	385.3	213.2	168.8	112.3	253.2	NA	89.7	NA	544.3	981.8	94.9	160.1	116.1	NA	NA	52.8	NA	0.945205	2.25467	3.0322	1.37898	0.41552	0.77261	NA	0	30.9	115.2	37.8	46.8	24.8	49.8	602287	197892	115855	270.7	373.5	925.1	747	175.7	759.9	1485.5	939.1
0248-1	maidis	Poales	Poaceae	Zea	USNM	55.7	56.6	288.9	127.8	114.3	96.3	196.3	393.7	76.4	66.9	448.5	762.6	81.9	138.1	108.1	31.8	1893.4	43.4	1.142	0.932845	2.03842	3.18203	1.27752	0.47802	0.706753	4.80925	0	32.9	107	33.4	42.1	25.6	49.2	328306	130200	82616	213.6	293	672.2	619	104.1	617.2	1105	603.3
0248-4	maidis	Poales	Poaceae	Zea	USNM	50.6	57.1	222.3	112.2	NA	NA	NA	387.6	80.3	59	434.3	746.7	82.3	140.8	116.9	44.6	1924	44.8	1.36102	0.975699	NA	3.14286	1.20445	0.633378	0.686912	4.96388	0	30.3	115.7	33.8	42	23.5	47.1	281289	114594	66728	213.7	310.5	662.2	576	98	532.5	1058.4	586.4
0249-1	maidis	Poales	Poaceae	Zea	USNM	64.2	56.8	349.1	176.7	144	107.6	205.5	418.3	90.7	71.6	478.5	888.2	86.8	160.9	NA	NA	2012.5	64.5	1.26676	1.04493	1.90985	2.49457	NA	0.460899	NA	4.81114	0	34	111.6	32.6	47.1	26.3	43.1	427445	155312	93241	237.3	299.9	758.4	622.4	82.8	662.6	1253.1	677.1
0252-5	maidis	Poales	Poaceae	Zea	USNM	60.3	48.5	291.8	159.7	139.6	112.5	221.4	375.4	82.1	68.2	498	876.6	97.7	144.5	140.3	NA	2160.9	48.5	1.20381	0.840328	1.968	2.97938	1.02994	0.495202	0.585175	5.75626	0	28.1	118.5	32.7	47	26.5	49.4	418342	146038	88754	219.4	398.6	835.9	613.8	161	725.3	1366.8	716.7
0256-1	maidis	Poales	Poaceae	Zea	USNM	55	48.2	335.1	163.1	149.6	102.2	242.8	399.5	85.1	69.6	461.9	885.8	85.3	145.1	107.5	33.8	1993.5	55.5	1.2227	0.997655	2.37573	2.61441	1.34977	0.433005	0.791628	4.98999	0	NA	NA	NA	NA	NA	NA	NA	NA	NA	NA	NA	NA	NA	NA	NA	NA	NA
0256-2	maidis	Poales	Poaceae	Zea	USNM	56.9	49.6	315	145.8	135.6	94.6	239	NA	83.4	48.4	491	836.5	79.1	147.1	106.8	41.4	1989.8	31.5	1.72314	1.05436	2.52643	4.66984	1.37734	0.466984	0.780899	NA	0	NA	NA	NA	NA	NA	NA	NA	NA	NA	NA	NA	NA	NA	NA	NA	NA	NA
0259-6	maidis	Poales	Poaceae	Zea	USNM	55.6	43.9	316.8	158.6	141.1	109.8	202.6	401.9	82.2	59	500.2	842.5	86.5	142.3	119.1	35	2089	44.7	1.39322	0.950289	1.84517	3.18345	1.19479	0.449179	0.690176	5.19781	0	32.5	115.1	33.2	46.3	23.4	56.2	418765	151676	86533	209.2	335.7	826.8	569.4	117.7	738.6	1315.2	721.6
0261-4	maidis	Poales	Poaceae	Zea	USNM	63.5	57.4	366.7	203.7	176.5	124.3	244.4	423.8	88.6	52.6	534	959.5	94.4	160.2	NA	47.8	2284.3	56	1.68441	0.938559	1.96621	2.86071	NA	0.436869	NA	5.39004	0	34.7	110.5	35	45.5	23.7	51.5	496085	200476	110983	210.3	413.4	900.9	729.9	86.7	759.5	1466.4	838.8
0266-1	maidis	Poales	Poaceae	Triticum	USNM	55	49.4	295.2	151.6	138.5	NA	NA	384.1	77.2	54.4	NA	NA	NA	121.8	109.2	41.1	1788	53.6	1.41912	NA	NA	2.27239	1.11538	0.412602	0.70696	4.65504	0	38.2	109.3	40.5	44.3	36.5	55	346524	NA	118921	222.9	267.6	727.4	711.8	129.5	662.1	1174	667
0272-1	maidis	Poales	Poaceae	Triticum	USNM	54.6	55.5	352.7	183.8	156.4	114.2	236.5	464.2	91.7	79.9	529	873.9	93.1	146	119.6	NA	2210.5	57.6	1.14768	0.984962	2.07093	2.53472	1.22074	0.41395	0.766722	4.76196	0	33.8	116.5	38.6	44.9	22.9	52.7	506387	195862	102677	280.6	285.7	948.6	686.4	170.7	751.3	1375.2	804.9
0272-2	maidis	Poales	Poaceae	Triticum	USNM	49.3	47.8	277.5	121.9	135.2	86.7	221.8	405	NA	NA	380.6	677.2	71.6	119	101	NA	1900.8	35.5	NA	NA	2.55825	3.35211	1.17822	0.428829	NA	4.69333	0	33.7	111.1	35.2	43.6	29.3	45.5	431464	164694	117660	223.7	409.2	739.5	682.7	144.4	669.9	1297.7	722.1
0272-3	maidis	Poales	Poaceae	Triticum	USNM	47.9	54.7	289.1	164.4	137.7	107.1	225.5	418.8	79.5	76.9	412.6	785.6	77.4	134.6	105.6	42.1	1919.6	48.5	1.03381	1.02713	2.10551	2.77526	1.27462	0.465583	0.752841	4.58357	0	40.9	109.7	36.9	46.8	22.4	50.9	411263	140760	98233	206	251.7	785	673.6	106.2	647.2	1240.6	766.9
0273-1	maidis	Poales	Poaceae	Triticum	USNM	61.8	51.8	398.6	218	194.2	130.4	267	449.2	96.4	50.7	562.1	1038.1	89.4	157.5	117.8	59.5	2279.2	64.4	1.90138	1.0783	2.04755	2.44565	1.33701	0.395133	0.818336	5.07391	0	32.8	114	31.4	44.1	20.9	50.5	701242	292561	209889	257.2	574.4	904.2	1007.1	142.2	897.8	1753.7	755.3
0276-3	maidis	Poales	Poaceae	Triticum	USNM	44	44	190.7	112.8	101.3	83.1	179.2	359.4	70.5	57.3	288	538	64.2	95.2	82.7	36.9	1571.4	35.9	1.23037	1.09813	2.15644	2.65181	1.15115	0.499213	0.852479	4.37229	0	32.5	114.3	38.6	44.6	26.8	50.3	190167	76162	53823	187.2	213.6	471.7	508.9	104.8	458.3	845.3	513.3
0286-1	maidis	Poales	Poaceae	Hordeum	USNM	56.1	58.6	307.8	153.5	155.1	103.2	NA	399.4	85.8	55.2	455.5	826.1	85.2	140.3	97.4	36.6	2179.3	43.7	1.55435	1.00704	NA	3.21053	1.44045	0.455815	0.880903	5.45643	0	27	123.1	29.3	46.5	23.1	42.9	523715	206476	151493	219.8	422.8	884.3	761.6	85.6	786.9	1526.2	692.7
0053-1	musae	Rosales	Rosaceae	Prunus	FCSA	74.2	59.9	456.5	275.9	197.3	112.1	470.1	NA	115	47.8	553.4	1039.7	101.8	197.5	137.2	NA	2130.9	54.7	2.40586	1.12967	4.19358	3.6106	1.4395	0.43264	0.838192	NA	0	32.5	118.4	31.1	43.9	21.9	50.1	597387	246482	186739	234.9	513.3	922.3	862	136.4	962	1640.8	844.1
0053-2	musae	Rosales	Rosaceae	Prunus	FCSA	84.5	72.4	496.7	275	204.5	115.9	451.3	433.8	NA	49.5	573	1081.6	111.7	208.2	135.9	30.3	1995.7	54.2	NA	NA	3.89387	3.84133	1.53201	0.419166	NA	4.60051	0	33.3	119.6	34.1	42.6	22.3	48.3	509314	180914	135534	275.8	577.7	797.3	822.8	148.6	910	1519.5	875.8
0054-1	musae	Rosales	Rosaceae	Prunus	FCSA	71.7	63.8	436.5	248.9	194.3	107.7	472.6	451.2	111.5	49.6	498.6	929.8	112.4	205.3	124.4	26.5	1769.9	53.9	2.24798	0.991993	4.38812	3.80891	1.65032	0.470332	0.896302	3.92265	0	36.8	116.5	35.5	45.1	25.3	51.3	407634	140227	115560	219.1	427.2	768.5	713.1	127.1	804.3	1365.4	848.7
0054-2	musae	Rosales	Rosaceae	Prunus	FCSA	91	58.1	449.4	268.1	215.7	111.4	455.3	432.2	114	51.9	566.8	1053.7	113.8	193.6	NA	33.2	2095	35.9	2.19653	1.00176	4.08707	5.39276	NA	0.430797	NA	4.84729	0	34.5	114	34.4	45.1	19.7	45.8	674485	249315	151744	289.9	413.8	1038.2	884.2	151.5	1003.4	1697.3	877.4
0055-1	musae	Rosales	Rosaceae	Prunus	FCSA	NA	63.1	396.7	233	176.2	107.5	426.3	423	109.9	57.6	478.3	861.7	100.5	188.8	127.1	31.8	1609.3	49.3	1.90799	1.09353	3.96558	3.82961	1.48544	0.475926	0.864673	3.80449	0	33.9	116.4	33.1	43.7	15.2	52.2	381960	119639	98597	213.1	407.4	718.4	697.4	106.8	753	1282.4	650.3
0055-2	musae	Rosales	Rosaceae	Prunus	FCSA	77.9	70.9	481.6	280.8	216.1	122	449.1	441.9	NA	NA	537.1	1072.9	119.7	217.8	123.8	36.6	2244.5	50.1	NA	NA	3.68115	4.34731	1.75929	0.452243	NA	5.0792	0	34.4	113.7	32.4	45.5	23.6	50.7	614739	231694	174668	290.4	446.3	939.5	866	143	923.8	1621	865.1
0736-3	musae	Zingiberales	Musaceae	Musa		64.5	56.8	NA	NA	NA	NA	NA	418.8	129.8	68.3	539.6	1000.1	93.1	173.8	126	45.1	2026.2	53.9	1.90044	1.3942	NA	3.22449	1.37937	NA	1.03016	4.83811	NA	31.9	119.3	32.5	48.8	23.4	47.3	548194	171944	167902	265.9	475.7	645.3	827.8	160.1	824.3	1503.8	716.6
0065-1	nigrum	Rosales	Rosaceae	Crataegus	USNM	72.3	69.2	337.6	220.7	156.7	90.3	346.2	485.1	118.5	87	568.7	1058.7	97.9	218.3	NA	65.7	2282.1	73.9	1.36207	1.21042	3.83389	2.95399	NA	0.646623	NA	4.70439	0	33.3	115.5	38.9	46.8	25.6	50.1	666998	273927	147572	362.4	400.4	997.2	805.3	199	949.4	1611.1	921.4
0772-1	nigrum	Rosales	Rosaceae	Crataegus	CNC	66.3	50.4	306	214.1	138	84.1	310.5	425	116.4	46	528.3	973.4	100.1	219.8	127.1	38.6	1774.9	65	2.53043	1.16284	3.69203	3.38154	1.72935	0.718301	0.915814	4.17624	0	30.1	119.9	37.9	46.7	27.4	51.2	483078	177901	116707	240.2	328.9	911.2	694.4	161.1	808.2	1414.1	922.3
0773-1	nigrum	Rosales	Rosaceae	Crataegus	CNC	62.5	55.5	351.9	210.6	164.5	89.1	325.4	418.9	122.3	43.7	558	1021.6	102.8	215.3	139.4	39.4	2114.2	58.1	2.79863	1.18969	3.65208	3.70568	1.54448	0.611822	0.877331	5.04703	0	NA	NA	NA	NA	NA	NA	552466	NA	NA	232.2	367.1	NA	664.9	172.4	856.7	1466.8	NA
0777-1	nigrum	Rosales	Rosaceae	Crataegus	CNC	59.1	56.6	343.1	208.5	142.1	98.8	328	465.2	123.2	73.8	568.4	1042.8	103.5	212	172.7	55.8	2357.6	66.5	1.66938	1.19034	3.31984	3.18797	1.22756	0.617896	0.713376	5.06793	0	29.2	122.1	36.6	48.2	25.7	48.4	353946	241204	159364	286.4	386.4	NA	825.5	161.2	848.5	1504	820.8
0779-1	nigrum	Rosales	Rosaceae	Crataegus	CNC	50.1	55.8	283.7	170.7	155.4	89.4	310.6	385.4	113.4	74.3	467.2	840	94.3	181	133.1	NA	1550.8	74.7	1.52624	1.20255	3.47427	2.42303	1.35988	0.637998	0.851991	4.02387	0	31.6	117.4	38.2	46.4	32.6	50.2	420154	154457	119065	267.4	323.2	668.5	714.7	133.7	749.9	1247.4	686.6
0780-1	nigrum	Rosales	Rosaceae	Crataegus	CNC	77.2	58.2	428.8	303	164.1	92.8	481.2	468.4	136.1	NA	605.9	1264.1	99.7	264.8	131.4	56.3	2549.6	74.8	NA	1.3651	5.18534	3.54011	2.01522	0.617537	1.03577	5.44321	0	35.2	112.8	42	46.6	26.7	51.8	668485	352532	176093	305.8	434.7	949.5	844.2	166.3	999.5	1642.7	775.5
0782-2	nigrum	Rosales	Rosaceae	Crataegus	CNC	54.9	47.4	224	114	137.7	65.2	278.6	377.8	98	NA	330.2	639.6	59	148	74.4	NA	1299.8	50.4	NA	1.66102	4.27301	2.93651	1.98925	0.660714	1.3172	3.44044	0	31.9	113.8	38.8	49.2	28	55.5	246824	103045	64526	204.1	308.9	452	517.9	112.5	565.2	965.2	433.8
0784-1	nigrum	Rosales	Rosaceae	Crataegus	CNC	65.2	56.3	310.1	198.5	101.3	79.7	373.6	449.1	122.4	82.7	537.5	862.5	87.5	211	153.4	45.6	2074.2	73.1	1.48005	1.39886	4.68758	2.88646	1.37549	0.680426	0.797914	4.61857	0	30.8	113	36.8	44.5	21.5	51.3	482407	218088	114044	230.9	423.6	842.6	771.3	171.4	834.4	1440.4	817.3
0150-1	nymphaeae	Ceratophyllales	Ceratophyllaceae	Ceratophyllum	USNM	NA	47.3	266.8	157.6	155.2	NA	NA	397.3	146.6	NA	399.2	715.9	88.7	261.3	123	NA	NA	50.1	NA	1.65276	NA	5.21557	2.12439	0.979385	1.19187	NA	0	NA	NA	NA	NA	NA	NA	NA	NA	NA	NA	NA	NA	NA	NA	NA	NA	NA
0151-2	nymphaeae	Proteales	Nelumbonaceae	Lotus	USNM	65.2	63	299.2	214.1	173.8	100.5	385.8	482.7	157.5	88.2	525.3	963.7	105.4	333.2	172.5	37.7	2002	54.8	1.78571	1.49431	3.83881	6.08029	1.93159	1.11364	0.913043	4.1475	0	NA	NA	NA	NA	NA	NA	NA	NA	NA	NA	NA	NA	NA	NA	NA	NA	NA
0153-1	nymphaeae	Alismatales	Alismataceae	Sagittaria	USNM	71.8	58.3	296.4	189.2	192.7	119.1	NA	413.8	153.6	58.3	457.9	847.8	96.8	277.7	122.5	46.3	1622	30.1	2.63465	1.58678	NA	9.22591	2.26694	0.93691	1.25388	3.91977	NA	31.7	114.9	41.4	48.2	29.3	47.8	312232	125711	75666	242.8	251.6	605	565.6	106.6	662.5	1063.5	698.8
0153-2	nymphaeae	Alismatales	Alismataceae	Sagittaria	USNM	64.8	56.3	283.3	202.6	179.4	113.1	429.7	439.4	162.4	67.3	457.3	835.1	104.8	293.8	118.1	44.2	1648.9	39.4	2.41308	1.54962	3.79929	7.45685	2.48772	1.03706	1.37511	3.75262	0	35.1	111.8	44.4	47.1	24.2	49.1	304933	115221	79133	230.8	220.2	593.2	561.7	108.3	615.6	1007.2	615.6
0160-1	nymphaeae	Nymphaeales	Nymphaeaceae	Nymphaea	USNM	47.1	58	282.3	193.7	165.6	100	404.1	NA	162.2	NA	528.2	912.9	109.1	299.3	152.9	38.9	1790.7	50.6	NA	1.48671	4.041	5.91502	1.95749	1.06022	1.06082	NA	0	29.6	116	39.7	48	19.6	51.2	287402	110489	80557	226.3	209.2	614.2	611.8	NA	639.7	1062.7	610.9
0165-1	nymphaeae	Nymphaeales	Nymphaeaceae	Nymphaea	USNM	59.8	49.5	276.5	205.5	169.4	104	408.6	450.5	144.6	72.2	541	886.4	107	291.7	151.3	39.1	1654.4	54.8	2.00277	1.3514	3.92885	5.32299	1.92796	1.05497	0.955717	3.67236	0	34.8	116.3	42.7	45.8	23.3	47.7	252211	78742	78426	231.4	245.5	540.4	592.2	59.9	652.6	986.6	672.6
0170-1	nymphaeae	Rosales	Rosaceae	Crataegus	USNM	70.6	55.3	306	206.6	195.5	114.7	424.7	470.8	163.1	52	486.6	886.4	106.2	285.6	130.4	41.6	1875.9	45.9	3.13654	1.53578	3.7027	6.22222	2.19018	0.933333	1.25077	3.98449	0	37.3	106.9	40.5	48.8	28.7	48	440949	178344	121362	241.2	293.9	681	753.4	98.2	768.1	1303.4	722.1
0175-1	nymphaeae	Alismatales	Araceae	duckweed	USNM	61.2	52.8	351.1	207.7	153	92.8	NA	NA	NA	NA	452.7	NA	NA	235.8	143.1	NA	2009.8	58.8	NA	NA	NA	4.0102	1.6478	0.671604	NA	NA	0	34.5	110.8	35.3	49.4	19.8	58	549197	121843	139933	256.7	337.7	858.8	737	149.7	880.4	1453.6	959.6
0184-1	nymphaeae	Ceratophyllales	Ceratophyllaceae	Ceratophyllum	USNM	67.2	50.4	263.8	176.1	161.6	113.5	404	NA	151.8	NA	446.2	833.3	111.4	259.6	128.4	NA	1825.2	53.5	NA	1.36266	3.55947	4.85234	2.02181	0.984079	1.18224	NA	0	40.8	105.3	39.1	48.7	26	47.4	276474	92183	74439	193.9	256.5	522.2	537.1	124.9	562.6	1010.4	580.2
0186-3	nymphaeae	Rosales	Rosaceae	Prunus	USNM	64.4	53.3	381.6	227.2	173.3	107.7	297.6	495.9	144.8	82.4	550.7	NA	103.4	288.1	173.1	NA	2212.3	87.3	1.75728	1.40039	2.76323	3.30011	1.66436	0.754979	0.836511	4.46118	0	33.8	113.8	43.5	45.1	26.5	46.9	573524	229401	123495	327.4	353.3	964	712.2	138.2	883.6	1422.5	848.6
0188-1	nymphaeae	Rosales	Rosaceae	Prunus	USNM	55.8	63.2	330.7	198.8	145.7	91.1	255.5	453.6	145.1	76.9	NA	NA	NA	292.5	164.3	37.2	2229.6	69.1	1.88687	NA	2.80461	4.233	1.78028	0.884487	0.883141	4.91534	0	34.3	112.6	40.9	45.1	22.6	47	593264	192702	139895	454.1	320.9	722.1	762.1	NA	912.5	1308.6	673.4
0190-1	nymphaeae	Alismatales	Araceae	Pistia	USNM	70.6	55.3	378.2	226	201.7	118.3	458.8	466.9	154.8	56.5	558.2	1007.2	103.9	327.1	140	51.5	1933.3	51	2.73982	1.48989	3.87828	6.41373	2.33643	0.864886	1.10571	4.14072	0	35.3	118	40.2	46.6	20.3	52	534964	197668	127006	332.2	310	820.2	768.2	104.8	849.8	1357	753.8
0190-2	nymphaeae	Alismatales	Araceae	Pistia	USNM	55.5	47.2	248.6	160.7	154.6	96.6	404.3	400.6	135.7	51.9	383.9	696.8	95.6	219.8	115.2	NA	1425.1	27.1	2.61464	1.41946	4.1853	8.1107	1.90799	0.884151	1.17795	3.55741	0	38.4	107.5	39	50.7	NA	NA	219464	19704	40603	195.9	214.5	454.8	463.9	88.3	494.1	868.9	801.2
0191-1	nymphaeae				USNM	63.2	55.5	329.6	230.4	211.9	137	460.3	448.2	167.1	62.8	551	1049.9	107.2	343.1	141.4	42.6	1910.6	55.3	2.66083	1.55877	3.35985	6.20434	2.42645	1.04096	1.18175	4.26283	0	30.7	115.9	36.5	52	21.8	49.9	441755	136102	112332	224.3	302.3	640.7	679.7	111.2	733.3	1281	752.4
0680-1	oxyacanthae	Rosales	Rosaceae	Crataegus	JA	60.8	52.5	263	147.2	132.9	71	406.3	381.7	113.5	63	408.6	763.1	78.8	NA	106.5	39.6	1686.4	NA	1.80159	1.44036	5.72254	NA	NA	NA	1.06573	4.41813	0	39.4	110.3	36.9	47.4	27.2	50.1	387010	136739	88900	218.5	319.4	775	590.8	112.4	682.2	1238.8	686.9
0681-1	oxyacanthae	Rosales	Rosaceae	Crataegus	JA	59.3	62.8	265	134.6	124.5	83.1	377.2	375.6	107.6	47.6	412	717.4	69.1	177.2	100.5	25.6	1768.7	45.7	2.2605	1.55716	4.53911	3.87746	1.76318	0.668679	1.07065	4.709	0	42.6	107	36.3	48.4	22	47.7	405327	128206	87351	265.1	337.4	722.5	629.2	105.9	739	1248.1	729.7
0681-2	oxyacanthae	Rosales	Rosaceae	Crataegus	JA	64.7	57.1	242.2	120.2	119.6	77.5	341.7	392.2	114.8	47.7	435	776	77.9	174.9	104.6	27.8	1771.1	44.8	2.40671	1.47368	4.40903	3.90402	1.67208	0.72213	1.09751	4.51581	0	NA	NA	NA	NA	NA	NA	NA	NA	NA	NA	NA	NA	NA	NA	NA	NA	NA
0682-1	oxyacanthae	Rosales	Rosaceae	Prunus	JA	49.4	54.3	262.7	149.2	143.6	81.2	381.9	389.4	114	57.1	419.2	781	75.4	191.3	103.3	40	1842.5	50.3	1.9965	1.51194	4.7032	3.80318	1.85189	0.728207	1.10358	4.73164	0	37.3	112.8	36.1	50.2	23.8	53.4	450082	165722	109577	242.9	344.7	775	636.6	149.6	769.5	1352.8	644.4
0683-1	oxyacanthae	Rosales	Rosaceae	Prunus	JA	50.4	52.5	401	206.1	164.3	87.6	490.6	421	107.7	51.7	487.2	915.1	72.2	235.1	135.3	40.3	1919.1	58.5	2.08317	1.49169	5.60046	4.0188	1.73762	0.586284	0.796009	4.55843	0	36.1	109.4	34.8	50.5	18.5	54.6	593656	207925	142746	247.3	360.8	941.6	753.7	140.4	855.8	1583.5	904.9
0687-1	oxyacanthae	Rosales	Rosaceae	Prunus	JA	71.7	61.7	361.3	209.6	157.4	102.7	467.9	454	111.3	57.7	528.1	989.4	79.4	218.3	132.7	NA	2220.4	52.6	1.92894	1.40176	4.55599	4.15019	1.64506	0.604207	0.838734	4.89075	0	35.8	107.7	38.3	49.4	22.4	49.7	575983	218514	181413	287.4	383.1	754	818	150.8	866.4	1458.1	685.8
0687-2	oxyacanthae	Rosales	Rosaceae	Prunus	JA	58.9	57.7	288.1	165	141.9	90.1	404.7	420.1	117.7	53.7	459.9	850.6	68.4	222.5	114.3	43.8	1938.2	53.4	2.19181	1.72076	4.49168	4.16667	1.94663	0.772301	1.02975	4.61366	0	42.6	110.3	32.8	46.8	17	51.8	595741	222529	210602	190.2	550.3	846.9	938.1	165.9	976.2	1697.2	809.4
0689-1	oxyacanthae	Rosales	Rosaceae	Malus	JA	53.3	56.6	327.3	176	142.1	83.7	384	417	121.1	52.7	507.6	968	77.1	224.4	113.6	34.5	2071.3	46.2	2.29791	1.57069	4.58781	4.85714	1.97535	0.68561	1.06602	4.96715	0	37.2	111.4	32.7	46.3	37.1	46.4	653215	235125	191674	230.9	561.2	964.2	874.2	145.2	955.9	1753.8	1020.6
0689-2	oxyacanthae	Rosales	Rosaceae	Malus	JA	53.3	57.7	351.6	202.3	165.8	94.7	397.4	409.1	105.3	NA	524.4	926.3	82.7	216.5	124	31.1	2112.2	60.4	NA	1.27328	4.19641	3.58444	1.74597	0.615757	0.849194	5.16304	0	36.4	111.8	32.8	46.7	20.4	48.9	630320	204760	174768	277.8	461.3	997.5	846.1	166.8	927.2	1630.1	837.3
0280-1	padi	Poales	Poaceae	Zea	USNM	73.2	53.9	539.8	336.3	263.8	129.8	565.7	NA	121.6	52.2	670.7	1292.3	118.7	274.2	157	39.6	NA	66.6	2.3295	1.02443	4.35824	4.11712	1.7465	0.507966	0.774522	NA	0	42.7	96.7	34.2	48.1	22.9	47.6	771809	277431	189057	243.4	490.7	977.7	893	110.1	938.6	1734.9	800.4
0281-2	padi	Poales	Poaceae	Zea	USNM	64.4	46.8	383.8	231.9	182.5	96.9	495.7	371.4	96.4	55.4	569	935.9	81.8	221.7	126.9	27.1	1828.8	31.9	1.74007	1.17848	5.11558	6.94984	1.74704	0.577645	0.759653	4.92407	0	37.1	107.3	33.6	47.2	20.5	49.3	331356	113623	89083	158.2	299	719.6	591.6	114	673	1183.3	708.3
0281-3	padi	Poales	Poaceae	Zea	USNM	62.9	47	419	237.7	197.2	96.2	536.3	426.4	104.1	66.4	512.7	969.1	85.2	222.5	141	34.4	2050.4	54.5	1.56777	1.22183	5.57484	4.08257	1.57801	0.531026	0.738298	4.80863	0	31.6	114.3	37.5	49.2	27.5	48.9	456548	146631	110747	278	308.2	767	666.4	140.1	718.1	1322	754.3
0281-4	padi	Poales	Poaceae	Zea	USNM	65.3	47.4	391.3	229.1	189.6	95.3	544.5	NA	107.3	74.3	505.9	1033.9	80.5	244.9	146.1	30.8	2022.4	64.3	1.44415	1.33292	5.71354	3.80871	1.67625	0.625863	0.734428	NA	0	37.1	109.3	35.4	48	20.4	52.3	441021	139572	109972	196.6	364.3	759.4	700.7	137.5	776.5	1349.4	756.1
0282-1	padi	Poales	Poaceae	Zea	USNM	66.4	46.7	356.6	208.4	172.6	89.1	483.3	380.3	97.8	53.7	444	805.3	82.3	214.6	116.7	25.5	1629.1	59.7	1.82123	1.18834	5.42424	3.59464	1.8389	0.601795	0.838046	4.28372	0	32.7	113.6	33.8	49	21.5	NA	265559	89421	65471	204.1	330.9	562.5	524.3	109.6	608	1060.3	542.5
0283-1	padi	Poales	Poaceae	Elymus	USNM	70.7	53.8	389.5	219.9	182.4	80.7	458.6	NA	NA	NA	519.4	968.2	79.3	239.4	155	NA	2277.8	78.1	NA	NA	5.68278	3.0653	1.54452	0.614634	NA	NA	0	37.2	112.7	33.8	46.1	21.6	51.4	603451	183815	157291	241.4	441.2	907.1	809.3	180.3	927	1576.4	845.6
0284-1	padi	Poales	Poaceae	Elymus	USNM	57.4	52.3	466.6	241.8	212.5	101.2	483.1	438.4	107.6	67.7	561.6	1109.1	84.1	245.2	147	31.3	2265.3	48.8	1.58936	1.27943	4.77372	5.02459	1.66803	0.525504	0.731973	5.1672	0	35.2	111	35	52.6	22.6	53.1	725697	226094	124274	280.1	401.4	1004.5	717.7	157	931.1	1659.5	835.2
0287-2	padi	Poales	Poaceae	Hordeum	USNM	79.4	57.4	436.2	247.7	214.7	107.8	543.9	442.7	111.9	67.9	579	1076.3	85.1	255.3	141.1	35.2	2221.9	70.3	1.64801	1.31492	5.04545	3.63158	1.80936	0.585282	0.793055	5.01897	0	37.3	107.9	34.3	48.2	22.3	47.7	529005	209531	157168	203.7	440.5	811.8	812.5	157.7	805.3	1534.5	736.5
0288-1	padi	Poales	Poaceae	Hordeum	USNM	81.8	53.7	375.8	198.9	151.6	82.6	437.4	428.9	110.3	68.7	469.3	859.9	85.3	221.8	141.7	NA	2093.6	76.8	1.60553	1.29308	5.2954	2.88802	1.56528	0.590208	0.778405	4.88132	0	34.3	113.5	33.4	51.2	26.8	52	516658	141227	125362	230.3	295	780.9	710.7	169.1	806.2	1453.2	757.3
0289-1	padi	Poales	Poaceae	Hordeum	USNM	65.1	50.9	297.8	153.9	133.1	78.7	390.1	397.2	99.8	58.4	386.5	719.2	68.1	196.7	124.7	21.5	1604.2	55.7	1.7089	1.46549	4.9568	3.53142	1.57739	0.66051	0.800321	4.03877	0	29.2	119.9	37.9	49.2	23.2	52.6	296212	119630	83022	174.9	400.5	589.5	597.7	137.3	673.4	1212.5	652.6
0290-1	padi	Poales	Poaceae	Hordeum	USNM	60.2	44.7	315.9	181.4	129	87.2	389.6	374.3	95.5	57.5	374.8	684.7	67	191.3	112.4	24.1	1437.2	52.3	1.66087	1.42537	4.46789	3.65774	1.70196	0.605571	0.849644	3.8397	0	32.5	114.5	35.3	48.6	21.3	52.3	297631	82224	101098	179.7	310.3	575.6	601.8	105.7	645.3	1101.1	628.6
0291-1	padi	Poales	Poaceae	Bromus	USNM	52.7	46.7	372.3	205.3	173	84.9	462.6	405.8	101.2	56.1	441.1	847.6	82.3	228.7	126	29.9	1907.2	56.6	1.80392	1.22965	5.44876	4.04064	1.81508	0.61429	0.803175	4.69985	0	37.3	108.2	36	47.7	26.9	52.8	393312	135135	102576	209.2	298.4	706	615.6	130	688.8	1240.3	724.9
0293-1	padi	Poales	Poaceae	Bromus	USNM	51.6	51.2	382	201.5	166.7	83.3	NA	397	97.2	65.2	454	NA	NA	221.3	NA	36.7	1936.9	59.7	1.4908	NA	NA	3.70687	NA	0.579319	NA	4.87884	0	34.3	111.6	35.8	46.7	22.6	45.2	418092	150232	116329	225.7	368.2	761.9	676.9	135.8	749.9	1290.6	716.2
0294-1	padi	Poales	Poaceae	Triticum	USNM	68.1	49.7	390.3	206	170.6	100	410.8	426.8	98	46	472.4	807.4	75.6	228.9	108.8	NA	1894.5	59.2	2.13043	1.2963	4.108	3.86655	2.10386	0.586472	0.900735	4.43885	0	35.3	109.8	33.6	50	28.2	54.4	489750	122871	100658	263.4	366.8	793.8	618.3	119.4	795.2	1365.9	760.9
0299-1	padi	Poales	Poaceae	Triticum	USNM	66.1	55.3	399	216.2	193.4	98.6	480.7	429	NA	NA	510.3	982.9	78.5	250.5	135.5	34.3	2020	51.1	NA	NA	4.87525	4.90215	1.84871	0.62782	NA	4.70862	0	32.9	113.3	39.2	48.3	21.1	52.4	634605	194202	176461	203.3	466.4	936.7	850.3	157.5	950.1	1666.4	861.6
0300-1	padi	Poales	Poaceae	Triticum	USNM	76.3	51.4	398.1	237.6	199.7	107.3	477.8	500.6	NA	NA	549.3	1017.2	85.8	272.8	159	35	2147.8	83.3	NA	NA	4.45294	3.27491	1.71572	0.685255	NA	4.29045	0	35.6	109.5	36	48.8	25.3	49.4	683389	209323	182190	237.4	405.7	991.6	864.4	187.8	950.2	1675	1032.7
0300-2	padi	Poales	Poaceae	Triticum	USNM	67.2	57.3	406.9	239	189.1	103.6	484	NA	112.4	56.4	550.5	962.9	78.7	265.1	154.5	38.3	NA	74.2	1.99291	1.42821	4.67181	3.57278	1.71586	0.651511	0.727508	NA	0	34.6	112.5	34.1	48.3	18.7	51.7	609582	193047	166224	215.9	444.8	997.1	823.9	162.1	950.8	1681.3	980.8
0300-3	padi	Poales	Poaceae	Triticum	USNM	68.4	54.4	358.1	195.9	166.3	95.6	468.6	NA	111.4	46.9	486.7	842.8	78.5	223.6	NA	37.2	1773.6	60.2	2.37527	1.41911	4.90167	3.71429	NA	0.624407	NA	NA	0	32.8	112.3	NA	NA	NA	NA	NA	NA	119137	202	384.9	756.7	670.8	116.3	711.9	1316.4	743.1
0301-2	padi	Poales	Poaceae	Triticum	USNM	71.2	63.3	408.3	232.5	170.1	94.9	386.6	462.7	NA	NA	519.1	969	86.2	231.5	135.5	29.1	2210.3	48.3	NA	NA	4.07376	4.79296	1.70849	0.566985	NA	4.77696	0	40.1	105.6	NA	NA	23.8	57.2	813673	344307	156449	268.1	549.9	1038.3	884.4	173.1	1051	1869.4	749.4
0302-1	padi	Poales	Poaceae	Triticum	USNM	63.8	51.9	331.9	169.3	161.9	88.5	429.2	437.8	102.2	72.6	451.3	799.8	76.2	213	127.6	NA	1839.9	64.5	1.40771	1.34121	4.84972	3.30233	1.66928	0.64176	0.80094	4.2026	0	NA	NA	NA	NA	NA	NA	NA	NA	NA	NA	NA	NA	NA	NA	NA	NA	NA
0303-1	padi	Poales	Poaceae	Triticum	USNM	55.4	43.2	243.1	117.2	114.5	78.3	371	371.5	89.6	NA	301.9	583.1	68.8	154.9	97.8	NA	1352.4	57	NA	1.30233	4.73819	2.71754	1.58384	0.637186	0.916155	3.64038	0	30.8	113.2	37.5	46.2	20.9	49.6	207027	70806	61635	145.9	269.1	498.2	531	124	517.2	913.3	509.8
0305-2	padi	Poales	Poaceae	Triticum	USNM	50.7	43.9	338.1	182.6	149.7	89.5	420.6	NA	102.4	56.4	410.6	762	65.5	213.6	112.9	27.3	1576.3	34.7	1.8156	1.56336	4.69944	6.15562	1.89194	0.631766	0.906997	NA	0	33	113.6	32.8	50.2	25.4	48.3	399478	115306	114641	181.3	397.3	691.7	656.2	109.1	699.6	1331.7	745.3
0305-4	padi	Poales	Poaceae	Triticum	USNM	54.4	42.4	282	157.8	142.8	86.6	395.3	366.2	93.7	49.6	359.5	687.3	66.7	199.9	95.1	21.6	1496.3	47.9	1.88911	1.4048	4.56467	4.17328	2.102	0.708865	0.985279	4.08602	0	35.5	108.6	35.9	46.2	21.2	52.9	272060	79071	88966	191.1	321.9	545.9	592.4	93.6	590.3	1055.9	530.4
0306-2	padi	Poales	Poaceae	Triticum	USNM	61	47.4	292.1	167.8	134.1	85.1	400.1	NA	98.5	48.9	367.8	691.3	58.9	205.1	99.1	22.6	1491.3	50.1	2.01431	1.67233	4.70153	4.09381	2.06963	0.702157	0.993946	NA	0	35.1	108.6	35.4	47.9	22.9	52.5	302296	91369	90055	147.5	308.3	650.6	610	115.6	620.8	1147.2	696.3
0306-5	padi	Poales	Poaceae	Triticum	USNM	53.9	42	318.8	169.6	143.8	84.5	420.5	NA	97.7	47.9	397.5	729.6	67.4	216.8	114.3	NA	1633.9	59.3	2.03967	1.44955	4.97633	3.65599	1.89676	0.68005	0.854768	NA	0	34.4	113.5	35.1	50	24.2	48.1	369463	105675	102813	173.5	360.9	708.3	637.5	114.2	703.5	1287.5	782.9
0308-1	padi	Poales	Poaceae	Triticum	USNM	58.9	48.8	436.5	194.2	176.7	102	370.7	415.5	106.5	52.6	498.6	679.8	82.5	242.1	138.9	24.1	1846.6	36.6	2.02471	1.29091	3.63431	6.61475	1.74298	0.554639	0.766739	4.44428	0	40.7	107.3	36.3	46.9	21.6	51.5	557408	254971	174081	141	429.4	918.6	902.2	159.2	907.6	1621.8	808.63
0309-1	padi	Poales	Poaceae	Triticum	USNM	66.8	56.3	351.1	188.2	166.8	90.8	437.4	417.6	101.2	48	436.9	835.5	79	208.5	124.7	28.2	1797.7	67.1	2.10833	1.28101	4.81718	3.1073	1.67201	0.593848	0.811548	4.30484	0	35.8	110.7	35.7	47.1	35.7	51.8	449194	110976	116853	240.5	358.1	693.4	682	127	727.6	1258.5	719.1
0311-1	padi	Asparagales	Asparagaceae	Asparagus	USNM	61.5	57.3	324.3	203.3	169.1	92.2	456.5	436.1	103.1	60.7	427.9	817.2	73	220.4	136	36.2	2055.5	78.2	1.69852	1.41233	4.95119	2.81841	1.62059	0.679618	0.758088	4.71337	0	43.3	105.8	41.1	48.5	24	54.9	516958	203684	133675	197	404.5	758.8	754.9	146.9	810.1	1430	741.5
0311-2	padi	Asparagales	Asparagaceae	Asparagus	USNM	76.4	57.5	446.3	221.9	227.2	113.6	533.7	522.4	116.1	64.8	566.3	1093.9	81.5	258.9	141.4	36.5	2473.6	75.9	1.79167	1.42454	4.69806	3.41107	1.83098	0.580103	0.821075	4.73507	0	36.1	105.8	34.4	49.2	17.5	52.7	742523	235999	211995	251.6	533.1	973.6	931.9	175.5	1022.4	1820.9	942.2
0311-3	padi	Asparagales	Asparagaceae	Asparagus	USNM	70.5	65.9	463.2	251.6	222.6	98.3	509.7	515.6	109.8	74.3	565.7	1129.7	91.3	253.9	150.6	39.1	NA	67.3	1.47779	1.20263	5.18515	3.77266	1.68592	0.548143	0.729084	NA	0	33.6	114.6	34.7	48.3	27.5	52.9	810998	280772	180907	260.6	504	1051.9	898.5	186.7	991.8	1819.1	933.2
0312-1	padi	Asparagales	Asparagaceae	Asparagus	USNM	76.5	54.6	488.3	328.1	253.1	122.5	NA	461.1	NA	NA	628.5	1154.7	110.1	268.1	150.5	44.1	2335.7	81.1	NA	NA	NA	3.3058	1.7814	0.549048	NA	5.0655	0	34.8	115.4	39.5	47.6	25.5	48.7	744067	314684	173193	253.3	427.2	1014.8	911.9	190.2	975.5	1719.2	895.5
0316-1	padi	Rosales	Rosaceae	Fragaria	USNM	62.5	55.3	301.3	179.9	159.7	87.1	329.3	428.7	104.2	75.4	436.4	820.3	75.2	198	133.3	24.4	1759.7	64	1.38196	1.38564	3.78071	3.09375	1.48537	0.657152	0.781695	4.10474	0	36	106	35.9	48.7	19.7	57.3	422575	99325	124517	158.8	370.2	706.1	706.2	136.2	753.96	1336.4	736
0317-1	padi	Poales	Typhaceae	Typha	USNM	62.9	46.5	391.9	222.5	171.5	97	398.2	414	99.9	69	498.6	910.7	85.5	232.3	134.5	36.7	NA	33.8	1.44783	1.16842	4.10515	6.87278	1.72714	0.592753	0.742751	NA	0	NA	NA	NA	NA	NA	NA	NA	NA	NA	NA	NA	NA	NA	NA	NA	NA	NA
0317-4	padi	Poales	Typhaceae	Typha	USNM	66.7	52.1	382.9	242.2	188.5	101.8	425.8	421	110	54.7	510.6	946.7	87.1	237.8	138.5	23.7	1975.4	79.9	2.01097	1.26292	4.18271	2.97622	1.71697	0.62105	0.794224	4.69216	0	NA	NA	NA	NA	NA	NA	NA	NA	NA	NA	NA	NA	NA	NA	NA	NA	NA
0317-5	padi	Poales	Typhaceae	Typha	USNM	59.9	55.7	412.3	263.6	190	101	439.8	440.9	109.3	52.1	530.1	959.7	87.1	238.4	141.5	NA	NA	76.4	2.09789	1.25488	4.35446	3.12042	1.68481	0.57822	0.772438	NA	0	NA	NA	NA	NA	NA	NA	NA	NA	NA	NA	NA	NA	NA	NA	NA	NA	NA
0324-1	padi	Cucurbitales	Cucurbitaceae	Cucumis	USNM	69.7	51.9	492.5	279	228.2	104	529.3	NA	116.8	60.9	546.9	1034.7	91.2	255.3	140.2	NA	2212.8	52.7	1.9179	1.2807	5.08942	4.8444	1.82097	0.518376	0.833096	NA	0	36.3	108.1	33.9	49.5	21.6	45.5	562416	174574	115005	210.7	366.9	977.6	700.4	123	866.4	1544.3	911.8
0324-2	padi	Cucurbitales	Cucurbitaceae	Cucumis	USNM	67.5	46.6	402.2	231.6	180.9	91.5	NA	NA	103.4	53.9	483.4	958.3	85.3	245.2	132.8	29.1	1939.1	57.2	1.91837	1.21219	NA	4.28671	1.84639	0.609647	0.778614	NA	0	NA	NA	NA	NA	NA	NA	390328	138909	150504	199.3	401.1	879	778.1	136.5	816.3	1399.9	714.1
0326-1	padi				USNM	76.3	57.4	435.9	253.7	183.2	77.4	NA	456	108.3	53	NA	NA	NA	270.6	127.9	32.7	2297	63.5	2.0434	NA	NA	4.26142	2.11572	0.620785	0.846755	5.03728	0	NA	NA	NA	NA	NA	NA	NA	NA	NA	NA	NA	NA	NA	NA	NA	NA	NA
0331-1	padi	Caryophyllales	Caryophyllaceae	Cerastium	USNM	58.1	50.8	260.8	188.5	140.8	86.6	307.5	390.7	NA	NA	392.2	762.6	90.3	182	107.8	NA	1693.6	60	NA	NA	3.55081	3.03333	1.68831	0.697853	#VALUE!	4.33478	0	39.3	109.1	37.7	45.9	27.5	48.1	371716	176527	113324	252.4	341.3	580.5	690.6	112.9	664.1	1145.5	487.9
0332-3	padi	Asterales	Asteraceae	Helianthus	USNM	73.9	53.6	453.8	260.6	210	119.1	483.7	425.9	111.8	59	NA	1065.1	79.6	295.4	140.4	31.7	1846.9	68.4	1.89492	1.40452	4.06129	4.31871	2.10399	0.650948	0.796296	4.33646	0	34.9	113.9	31.7	49.4	21.2	52.5	535445	172203	137937	247.8	496.1	737.5	749.7	NA	926.3	1514	728.3
0333-1	padi	Apiales	Apiaceae	Daucus	USNM	66.3	52.3	392.1	225.4	171.3	88.9	499.2	436.4	100	71.9	506.7	991.2	80.4	251.2	141.6	38.3	1703.9	70.8	1.39082	1.24378	5.6153	3.54802	1.77401	0.640653	0.706215	3.90445	0	32.8	113.7	35.5	49.3	23.9	50.9	511374	186913	130486	226.6	407.4	765.4	717.6	158	801.7	1426.1	643.9
0339-1	padi	Solanales	Solanaceae	Solanum	USNM	64.1	44.6	378	187.6	162.8	96.1	NA	402.9	102.8	55	439.7	858.9	77.1	200.8	124.2	26.2	1731.9	50.9	1.86909	1.33333	NA	3.94499	1.61675	0.531217	0.827697	4.29859	0	32.6	119.1	33.9	50.9	NA	NA	418209	NA	109794	249.7	349.7	719	707.6	138.2	802.8	1397.1	NA
0340-1	padi	Solanales	Solanaceae	Solanum	USNM	59.5	50.5	407	226.5	202.8	101.7	546.7	437.1	105.8	55.5	529.8	1028	79.1	228.5	138.7	34.8	1912.4	55.7	1.90631	1.33755	5.37561	4.10233	1.64744	0.561425	0.762797	4.3752	0	36	110.2	32.6	49.8	18.9	47.5	716043	199467	188001	230.9	550.6	925	836	174.8	952.7	1769.7	880
0341-1	padi	Brassicales	Brassicaceae	Capsella	USNM	62.2	50.4	338.2	166.7	141.6	101.5	383.6	NA	106.3	NA	432.9	678.2	76.2	190.9	132.6	21.9	2061.3	47.9	NA	1.39501	3.77931	3.98539	1.43967	0.564459	0.801659	NA	0	NA	NA	NA	NA	NA	NA	NA	NA	NA	NA	NA	NA	NA	NA	NA	NA	NA
0421-1	rufiabdominale	Poales	Poaceae	Triticum	USNM	54.9	66.3	371	0	145.1	76.8	NA	NA	137.9	54.5	NA	NA	NA	246.7	97.3	NA	1855.4	71.2	2.53028	NA	NA	3.46489	2.53546	0.66496	1.41727	NA	1	31.8	116.7	37.6	46.8	30.8	54	523689	137307	126939	292.5	318.9	824.8	769.2	140.3	847.4	1399.8	952.4
0421-2	rufiabdominale	Poales	Poaceae	Triticum	USNM	79.6	73.9	451.1	0	163.1	91.5	504.2	434.1	151	77.6	577	1013	92.2	272.6	116.3	72.8	2337	90.2	1.94588	1.63774	5.51038	3.02217	2.34394	0.604301	1.29837	5.38355	1	39.7	108.7	35.1	46.8	26.2	49.9	391710	102485	103337	200.4	331.1	727	651.9	109.7	712.8	1249.3	839.1
0421-3	rufiabdominale	Poales	Poaceae	Triticum	USNM	56.5	56.1	444.6	NA	NA	NA	NA	NA	146.1	62.8	NA	NA	NA	236.5	106.4	60.6	2052.3	69.8	2.32643	NA	NA	3.38825	2.22274	0.531939	1.37312	NA	NA	NA	NA	NA	NA	NA	NA	NA	NA	NA	NA	NA	NA	NA	NA	NA	NA	NA
0422-1	rufiabdominale	Poales	Poaceae	Oryza	USNM	54.1	46.8	299.9	0	95.7	67.1	379.4	366.2	129.7	44.6	399.1	708.5	74.5	202.1	89.9	NA	NA	74.3	2.90807	1.74094	5.65425	2.72005	2.24805	0.673891	1.44271	NA	1	37.5	113.5	30.7	50.6	29	53.7	291658	92935	80406	206.3	320.4	562	585.7	114.2	605.9	1034.9	662.2
0422-3	rufiabdominale	Poales	Poaceae	Oryza	USNM	61.4	51.9	460.1	0	123.9	83.8	NA	439.6	144.3	55.1	532.2	982.7	83.4	258.2	120.6	NA	2008	88.7	2.61887	1.73022	NA	2.91094	2.14096	0.561182	1.19652	4.56779	1	33	116.4	33.3	52.6	34.6	52.3	566148	170711	131452	225.6	382.6	907.9	711	131.8	882.2	1588.1	982.6
0423-1	rufiabdominale	Asparagales	Orchidaceae		USNM	63.5	50.6	363.1	0	125.4	81	475.3	400.3	134.9	55.6	442.1	786.1	89.5	229.5	84.2	NA	1715	73.9	2.42626	1.50726	5.8679	3.10555	2.72565	0.632057	1.60214	4.28429	1	33.3	110.4	39.1	46.4	22.3	52.5	331068	112641	85299	271.9	413.2	481.8	608.2	89	646	1108.2	490.6
0424-1	rufiabdominale	Poales	Poaceae	Oryza	USNM	60.3	49.6	312.6	0	100.4	68.6	391.4	392.4	125.1	63.3	398.3	728.3	75.9	207.8	93.2	85.6	1617.1	73.9	1.9763	1.64822	5.70554	2.81191	2.22961	0.664747	1.34227	4.12105	1	NA	NA	NA	NA	NA	NA	NA	NA	NA	NA	NA	NA	NA	NA	NA	NA	NA
0424-3	rufiabdominale	Poales	Poaceae	Oryza	USNM	NA	55.2	396.9	0	114.8	75.1	451.9	NA	137.4	74.5	507.2	906.8	83.4	228	NA	87.3	2040.8	78.5	1.8443	1.64748	6.01731	2.90446	NA	0.574452	NA	NA	1	NA	NA	NA	NA	NA	NA	NA	NA	NA	NA	NA	NA	NA	NA	NA	NA	NA
0426-1	rufiabdominale	Poales	Poaceae	Triticum	USNM	57.1	61.3	309.4	203.1	146.9	89.6	462.8	432.8	129.3	50	472.4	897.1	86.8	212	113.2	61.2	1815.2	73.6	2.586	1.48963	5.16518	2.88043	1.87279	0.685197	1.14223	4.19409	0	36	111.1	37	47.5	25.6	48.7	411157	214171	91913	240.6	432.9	689.2	639.8	116.8	710.9	1304.7	545.5
0426-2	rufiabdominale	Poales	Poaceae	Triticum	USNM	64.4	65.2	430.1	0	157.5	91.6	460.2	407.9	129.5	51.6	460.1	852.2	81.8	196.4	109.4	58.8	2109.5	65.8	2.50969	1.58313	5.02402	2.9848	1.79525	0.456638	1.18373	5.17161	1	34.7	112.6	34.6	49.2	26.3	51.4	503974	176967	121721	284.8	465	712.8	697	122.8	780.4	1397.2	717.5
0426-3	rufiabdominale	Poales	Poaceae	Triticum	USNM	75.3	66.7	330.6	231.5	174.3	91.5	415.5	451.3	131	73	521.2	957.5	94.2	225.6	112.3	41	1974.2	56.6	1.79452	1.39066	4.54098	3.98587	2.0089	0.682396	1.16652	4.37447	0	36.8	108.8	NA	NA	NA	NA	579704	163254	84025	250.2	379	969	671.7	115.1	875.9	1617.7	916.3
0427-1	rufiabdominale	Poales	Poaceae		USNM	52.7	49.1	324.1	195.1	154.9	103.7	347.1	NA	121.7	50.3	499.5	917.7	90	191.5	129.3	42.6	1996.9	66.8	2.41948	1.35222	3.34716	2.86677	1.48105	0.590867	0.941222	NA	0	32.4	116.7	36	44.2	24.1	45.6	492387	234803	128159	296.8	329.2	886.3	758.7	112.8	794.1	1415.2	657.1
0428-1	rufiabdominale	Poales	Cyperaceae	Cyperus	USNM	56.4	45.7	231.9	0	110	71.7	385.2	399.4	124.1	59.1	395.6	764.6	69.4	203.9	94.3	51.5	1649.2	68.4	2.09983	1.78818	5.37238	2.98099	2.16225	0.879258	1.31601	4.12919	1	32.1	113.6	37.5	45.4	28.2	54.6	240676	76001	74088	184	287.1	629.7	520	106.4	599.4	1036.4	716.8
0432-1	rufiabdominale	Solanales	Solanaceae	Nicotiana	USNM	61.9	49.7	353.2	NA	NA	NA	NA	376.7	135.6	48.4	403.6	NA	NA	201.9	96.8	60.3	1674.4	68.1	2.80165	NA	NA	2.96476	2.08574	0.571631	1.40083	4.44492	NA	NA	NA	NA	NA	NA	NA	NA	NA	NA	NA	NA	NA	NA	NA	NA	NA	NA
0433-3	rufiabdominale	Liliales	Liliaceae	Tulip	USNM	71.2	53.7	472.8	0	159.3	97.8	534.8	NA	142.3	56.7	523	943.4	86.7	246.5	107.9	83	2107.5	75.7	2.5097	1.64129	5.4683	3.25627	2.28452	0.521362	1.31881	NA	1	33	117.4	40.1	49.5	24.8	55.9	557175	147452	121946	322	316.8	933.2	689.6	168.6	863.7	1472.2	1048
0436-1	rufiabdominale				USNM	66.1	63.4	288.5	143.3	133.5	80.8	473.6	367.2	137.1	66.8	439.8	878	85.1	220.4	106.1	50	2024.2	74.9	2.0524	1.61105	5.86139	2.94259	2.07729	0.763951	1.29218	5.51253	0	32.1	117.4	34.2	50.2	29.1	50	406068	115438	106256	236.6	338.4	709.5	656.7	111.9	709.6	1292.6	822.8
0440-1	rufiabdominale	Poales	Poaceae	Oryza	USNM	56.8	41.6	281.6	0	103.9	71	362.4	386.2	128	56.8	392.9	723.6	70.7	194.8	79.8	NA	1656.2	58.4	2.25352	1.81047	5.10423	3.33562	2.4411	0.691761	1.60401	4.28845	1	NA	NA	NA	NA	NA	NA	NA	NA	NA	NA	NA	NA	NA	NA	NA	NA	NA
0440-2	rufiabdominale	Poales	Poaceae	Oryza	USNM	66.1	46.7	NA	NA	NA	NA	NA	388.2	122.7	61.8	392.8	759.5	71.2	214.4	NA	48	1713.2	62.6	1.98544	1.72331	NA	3.42492	NA	NA	NA	4.41319	NA	NA	NA	NA	NA	NA	NA	NA	NA	NA	NA	NA	NA	NA	NA	NA	NA	NA
0440-3	rufiabdominale	Poales	Poaceae	Oryza	USNM	53.2	56	NA	NA	NA	NA	NA	364.7	121.7	52.3	382.1	NA	NA	218.8	86.3	NA	NA	57	2.32696	NA	NA	3.8386	2.53534	NA	1.4102	NA	NA	NA	NA	NA	NA	NA	NA	NA	NA	NA	NA	NA	NA	NA	NA	NA	NA	NA
0441-1	rufiabdominale				USNM	60.3	49.8	444.2	0	155.9	88.8	519.5	404.5	129.5	71.7	451.6	870.1	85.5	212.3	106.9	59.5	NA	62.2	1.80614	1.51462	5.85023	3.41318	1.98597	0.477938	1.21141	NA	1	38	111.9	35.3	51.2	23.4	53.6	417660	120286	118895	226.5	355.1	699.3	685.9	113.5	732	1341.5	755.3
0442-1	rufiabdominale	Poales	Poaceae	Zea	USNM	58.6	47.1	281.7	0	94.2	62.9	378.5	NA	129.9	68.7	383.3	730.7	70.8	222.9	94.3	NA	1647	80	1.89083	1.83475	6.01749	2.78625	2.36373	0.791267	1.37752	NA	1	29.7	118.4	36.1	51.2	32.6	50.9	284269	84556	79367	202	306.1	568.4	572.2	127	618.8	1115	700.5
0448-1	rufiabdominale	Poales	Cyperaceae	Cyperus	USNM	60.8	48.2	306.7	0	113	73	423.8	408.7	127.5	67.5	386	682.3	68.8	192.6	98.1	NA	1623.4	66	1.88889	1.8532	5.80548	2.91818	1.9633	0.627975	1.29969	3.97211	1	33.3	109.3	35.6	46.7	22.5	48.8	257813	70997	73645	167.3	277.6	599.6	548.2	106.8	588.6	1043.8	671.4
0451-4	rufiabdominale	Arecales	Arecaceae	Elaeis	USNM	69.9	50.8	282.9	0	94.8	75.5	393.8	379.1	133.2	73.9	369.1	704.7	75.7	207.4	96.3	68.2	1514.3	76.3	1.80244	1.75958	5.21589	2.71822	2.15369	0.733121	1.38318	3.99446	1	31	118.6	38.8	49.8	36.1	47.6	267943	80060	57170	210.3	300.4	498.1	508.3	102.5	612	1009.6	575.6
0452-1	rufiabdominale	Solanales	Solanaceae	Capsicum	USNM	48.4	37.9	278.6	0	99.5	64.1	355.1	381.6	116.3	65.7	336.6	644.8	65.1	195.5	86.8	63.8	1536.3	52.6	1.77017	1.78648	5.53978	3.71673	2.2523	0.701723	1.33986	4.02594	1	33	113.5	36.3	50.2	30.5	55.2	251739	63544	58384	211.9	349	444.4	492.4	138.4	500.9	988.2	548.5
0452-2	rufiabdominale	Poales	Cyperaceae	Cyperus	USNM	57.4	42.4	271.4	0	98.1	65.3	NA	396.5	122.7	63.1	351.1	691.2	64.4	185	95.8	55.9	1578.8	62.1	1.94453	1.90528	NA	2.97907	1.93111	0.681651	1.28079	3.98184	1	NA	NA	NA	NA	NA	NA	NA	NA	NA	NA	NA	NA	NA	NA	NA	NA	NA
0452-3	rufiabdominale	Poales	Cyperaceae	Cyperus	USNM	51.4	43.3	264.8	0	91.7	64.4	370.7	376.7	117.7	52.3	329.6	630.1	72.7	169.7	80	NA	NA	60.9	2.25048	1.61898	5.75621	2.78654	2.12125	0.640861	1.47125	NA	1	NA	NA	NA	NA	NA	NA	NA	NA	NA	NA	NA	NA	NA	NA	NA	NA	NA
0453-1	rufiabdominale	Lamiales	Lamiaceae	Ocimum	USNM	62.7	46.1	387.3	0	140.6	72.9	498.7	405.4	145.8	83.3	510.2	946.9	87.7	218.6	108.8	76.4	1799.3	65.4	1.7503	1.66249	6.84088	3.34251	2.00919	0.56442	1.34007	4.43833	1	33.9	113.9	33.9	51	25.2	50.6	419892	138575	83462	245.8	425.8	718.6	577.2	122.9	808.9	1312.7	596.7
0457-1	rufiabdominale	Caryophyllales	Plumbaginaceae	Limonium	USNM	63.2	59.8	272.9	142.5	144.5	81.6	474.2	383.2	134.7	55	446.5	869.9	81.6	223.5	99	70.1	1845.6	67.3	2.44909	1.65074	5.81127	3.32095	2.25758	0.818981	1.36061	4.81628	0	33.9	111.6	37.1	48.8	33.9	52.2	397006	127145	93380	237	361.9	795.7	639.6	76.4	716.8	1350.5	820.8
0458-1	rufulum	Rosales	Rosaceae	Crataegus		67.3	56.5	312.6	218.9	213.9	112.6	277.5	431	NA	48.4	550.5	1027.9	107.6	198.1	NA	50.6	2117.4	55.1	NA	NA	2.46448	3.59528	NA	0.633717	NA	4.91276	0	33.5	109.6	36.9	49.3	34.8	47.8	456965	144134	109099	259.7	407.1	690.1	688.5	130.7	721.4	1340.7	738.5
0460-1	rufulum	Rosales	Rosaceae	Crataegus		53	56.1	317.8	221.1	183.9	115.8	312.7	432.2	133.3	46.3	507.4	942.9	114.3	165.2	NA	43.5	1963.9	53.7	2.87905	1.16623	2.70035	3.07635	NA	0.519824	NA	4.54396	0	30.9	118.8	34.4	40.1	32.9	46.9	385387	152075	144012	184.1	432.7	759.9	756	NA	761.5	1312.8	809.2
0461-1	rufulum	Rosales	Rosaceae	Crataegus		57.1	56.2	348.3	186.9	193.8	114.9	341.7	423.1	129.4	50.4	493.1	924.6	108.4	185.5	100.2	43.8	2137.9	56.3	2.56746	1.19373	2.97389	3.29485	1.8513	0.532587	1.29142	5.05294	0	NA	NA	NA	NA	NA	NA	NA	NA	NA	NA	NA	NA	NA	NA	NA	NA	NA
0722-1	rufulum	Rosales	Rosaceae	Crataegus	NHMUK	66	60.8	355.3	222.1	199	100.9	344.6	463.1	135.5	59.5	602.6	1022.8	99.1	193.6	112.9	59.6	2218.2	77.2	2.27731	1.36731	3.41526	2.50777	1.71479	0.544892	1.20018	4.78989	0	NA	NA	NA	NA	NA	NA	NA	NA	NA	NA	NA	NA	NA	NA	NA	NA	NA
0809-1	rufulum	Rosales	Rosaceae	Crataegus	CNC	61.9	63.1	288.1	225	183.6	119.9	239.1	484.7	128.7	63.8	515.7	1034.8	94.4	185.6	141.3	42.8	2471.1	73.5	2.01724	1.36335	1.99416	2.52517	1.31352	0.644221	0.910828	5.09821	0	35.3	112.4	37.4	45.8	24.6	53.9	504355	227354	172215	248.7	386.7	912.9	816.5	180.8	863	1492.7	770.7
0812-1	rufulum	Rosales	Rosaceae	Crataegus	CNC	66.4	63.4	286.4	232	190	111.6	310.8	480.7	126.5	73.1	537.5	994.2	103.2	172.6	119.4	53.2	2394.1	74.2	1.73051	1.22578	2.78495	2.32615	1.44556	0.602654	1.05946	4.98045	0	NA	NA	NA	NA	NA	NA	NA	NA	NA	NA	NA	NA	NA	NA	NA	NA	NA
0813-1	rufulum	Rosales	Rosaceae	Crataegus	CNC	59.2	61.7	270.5	210.7	151.2	106.3	225.3	448	126.7	NA	462.9	844.4	84.7	166.4	105.8	47.4	2103.5	59.9	NA	1.49587	2.11947	2.77796	1.57278	0.615157	1.19754	4.69531	0	35.3	114.4	39.1	45.4	29.5	50	530183	225206	112425	248.1	432.5	823.9	742.2	168.2	872.4	1430.9	809.9
0814-1	rufulum	Rosales	Rosaceae	Crataegus	CNC	71	68.8	297	216.1	200.1	99.9	306	479	135.3	79.5	524.6	1022.7	107.1	176.9	139.1	54.8	2293.3	61.3	1.70189	1.26331	3.06306	2.88581	1.27175	0.595623	0.972682	4.78768	0	31.8	116	36	45	28.5	48.6	503986	190706	148730	223.4	480	742.7	866.4	174.9	854.4	1447	766.4
0815-1	rufulum	Rosales	Rosaceae	Crataegus	CNC	64.1	58.2	400.3	231.2	194.5	98	303.4	410.3	127.1	75.1	532.9	1090.2	103.9	256.7	139.4	41.9	2529.2	71.6	1.69241	1.22329	3.09592	3.5852	1.84146	0.641269	0.911765	6.16427	0	35	113.1	36.8	47	26.8	52.2	654375	260558	147201	292	373.9	980.1	820.7	188.3	910.5	1581.4	893.4
0817-1	rufulum	Rosales	Rosaceae	Crataegus	CNC	64.9	63.4	283.2	220.4	168.1	108.7	287.3	444.5	126.4	69.1	492.3	954.8	102.2	169.7	143.7	42.8	2454.6	64.4	1.82923	1.23679	2.64305	2.63509	1.18093	0.599223	0.87961	5.52216	0	37	115.9	35.4	47.4	23.5	50.3	445251	181944	146062	213.7	389.1	787.6	804.6	167.7	825.4	1452.6	741.2
0717-1	sanguinarium	Rosales	Rosaceae	Crataegus	NHMUK	55	52.1	283.4	162.5	141.9	92	328.9	378.9	124.5	73.7	433.3	864	86.6	191.3	133.3	29.1	1776.2	53.9	1.68928	1.43764	3.575	3.54917	1.43511	0.675018	0.933983	4.68778	0	40.9	131.3	39.8	44.6	29.6	47.8	423827	183404	131907	282.8	321.9	714.2	721.7	NA	713.6	1218.7	674.8
0483-1	sp nov "ex. Arisaema"	Alismatales	Araceae	Arisaema	USNM	61.8	53.2	208.5	154.6	148.4	80.2	NA	388.3	134.2	49.2	413.9	734.6	77	233.5	98.8	12	1569.8	66.9	2.72764	1.74286	NA	3.49028	2.36336	1.1199	1.3583	4.04275	0	NA	NA	NA	NA	NA	NA	NA	NA	NA	NA	NA	NA	NA	NA	NA	NA	NA
0401-2	maidis	Solanales	Solanaceae	Nicotiana	USNM	58.6	57.4	322	188.6	162.9	109	225.9	NA	87.5	55	484.6	836.3	85.2	154.2	129.6	39.8	2285.4	61.7	1.59091	1.027	2.07248	2.49919	1.18981	0.478882	0.675154	NA	1	38.5	112	33.7	45.4	24.1	54.1	408104	135214	103212	248	336.7	744.7	646.5	85.7	742.8	1258.7	668.6
0401-3	maidis	Solanales	Solanaceae	Nicotiana	USNM	54.5	50.3	290.8	167.6	139.2	105.2	208.5	NA	NA	NA	450.8	827.7	83.9	137.1	110.6	28.7	2008.9	47.1	NA	NA	1.98194	2.91083	1.2396	0.471458	NA	NA	1	33.7	114.2	33.6	47.5	26.4	52.2	329891	120010	67996	208.6	287.8	729.5	549.9	93.6	598.5	1161.8	650.5
0402-1	maidis	Solanales	Solanaceae	Nicotiana	USNM	47.1	62	288	145.6	143.1	111.6	210.6	NA	87.1	53.7	462.8	819.5	78.6	141.8	NA	41.8	2053.5	55.4	1.62197	1.10814	1.8871	2.55957	NA	0.492361	NA	NA	1	31.4	116	33.5	45.6	29.6	47.6	374576	141230	100096	223.4	321	792	681.9	123.6	674.8	1278.7	763.7
0402-3	maidis	Solanales	Solanaceae	Nicotiana	USNM	54.3	51.1	274.8	147	130.2	103.1	219.6	425.5	82.6	56.8	423.4	734.2	80.4	132.3	112.3	33.8	1924.5	39.7	1.45423	1.02736	2.12997	3.33249	1.17809	0.481441	0.73553	4.52291	1	34.7	114.8	29.8	49.1	26.7	46.1	418500	104730	121309	243.1	387	691.7	722.7	136	768.2	1369.8	885.2
0403-1	maidis	Solanales	Solanaceae	Nicotiana	USNM	50.8	49.4	301.5	165.4	137.2	99.1	199.8	420.9	81.9	38.5	460.4	795.4	80.9	140.3	116	NA	2026.6	54.5	2.12727	1.01236	2.01615	2.57431	1.20948	0.46534	0.706034	4.81492	1	31.2	116.5	34.1	46	30.3	46.4	395336	137890	75921	210.3	378.7	802.5	572.9	133.2	682.5	1285.5	754.6
[truncated: 33 more columns]
