# Supplementary material for: Reexamination of Rhopalosiphum (Hemiptera: Aphididae) using linear discriminant analysis to determine the validity of synonymized species, with some new synonymies and distribution data
Source: Biodivers Data J. 2020 Jan 27;8:e49102. doi: 10.3897/BDJ.8.e49102 (PMC6997245; doi:10.3897/BDJ.8.e49102)
Supplement: Supplementary material 3 — Rhopalosiphum measurements, alatae, synonymized species [file bdj-08-e49102-s003.xlsx]

## Sheet: Measurements
Specimen	species	host order	host family	host	Deposited at	1	2	3	4	5	6	7	8	9	10	11	12	13	14	15	16	17	18	19	20	21	22	23	24	25	26	27	28	29	30	31	32	33	34	35	36	37	38	39	40	41	42	43	44
						ant-1	ant-2	ant-3	ant-4	ant-5	ant-6	ant-pt	head	rost-l	rost-w	fem-l	tib-l	dist-l	siph-l	caud-l	abdset-l	bl	spih-w	rost-l:rost-w	rost-l:dist-l	ant-pt:ant-6	siph-l:siph-w	siph-l:caud-l	siph-l:ant-3	rost-l:caud-l	bl-head	ant3-4 fused	A1	A2	A3	A4	A5	A6	S1	S2	S3	L1	L2	L3	L4	L5	L6	L7	L8
0764-1	Aphis africana	Poales	Poaceae	Hordeum	NHMUK	53	42.2	255.9	126.8	113.2	100.7	181.7	353.7	86.2	55.2	392.8	725.4	80	113.8	103.3	NA	1276.8	41.7	1.56159	1.0775	1.80437	2.72902	1.10165	NA	0.834463	3.60984	0	38.8	109.7	37.4	43.8	22.3	45.2	315037	152097	88984	201.7	304.4	396.2	686.3	94.8	643.1	1125.4	573.6
0767-1	Aphis africana	Poales	Poaceae	Sorghum	NHMUK	49.2	45.2	287.9	156.5	135.1	99.6	204.5	388.7	NA	NA	435	821.3	87.9	129.6	107	NA	1425.6	39.6	NA	NA	2.05321	3.27273	1.21121	0.450156	NA	3.66761	1	32.9	114.1	37.4	47.9	20.6	52.4	393706	171574	102290	255.9	307.6	676.8	712.7	122.6	712.7	1263.2	667.4
0768-1	Aphis africana	Poales	Poaceae	Sorghum	NHMUK	58.4	53.6	272.7	133.6	143.7	105.6	210.7	379.6	125.1	73.3	450	834.6	86.3	135.6	NA	NA	1316.5	32.9	1.70668	1.44959	1.99527	4.12158	NA	NA	NA	3.46812	0	34.2	113.7	35.7	46.8	34.4	51	413357	100267	100328	211.4	353.1	728.9	682.7	87.1	723.9	1292.9	973.1
0702-1	Aphis cookii	Sapindales	Rutaceae	Citrus	EMEC	70.8	61.6	302	151.9	149.6	121.9	242.7	427.2	110.3	49.2	NA	NA	NA	127.3	98.7	NA	NA	49.6	2.24187	NA	1.99098	2.56653	1.28977	NA	1.11753	NA	0	38.2	107.6	38	50.1	26.5	56.9	429276	135827	98693	228.1	319.1	771.8	638.5	124.7	725.8	1328.2	775
0703-2	Aphis cookii	Sapindales	Rutaceae	Citrus	EMEC	67.9	52.3	389.3	215.7	185.3	134.1	270.5	445.2	101.3	65.5	563.4	1053.3	114.2	128	135.2	39	1952.8	45.8	1.54656	0.88704	2.01715	2.79476	0.946746	0.328795	0.74926	4.38634	0	36.1	111.7	35	45.6	20.9	51.7	649993	251354	203173	278.2	414	926.2	950.9	152.3	945	1643.1	883.7
0704-2	Aphis cookii	Sapindales	Rutaceae	Citrus	EMEC	75.1	58.1	405.7	NA	NA	NA	NA	448.4	104.5	52.1	489.2	1074.7	122.8	130.7	116.3	29.6	2272.9	39.3	2.00576	0.850977	NA	3.3257	1.12382	0.322159	0.898538	5.06891	NA	34	110.5	36.5	46.4	21.8	48.8	689754	307420	196515	264	486.5	893.9	929.6	100.3	928.9	1730.2	753.2
0704-4	Aphis cookii	Sapindales	Rutaceae	Citrus	EMEC	60.7	63.5	395.7	210.2	184.2	132.7	262.8	421.6	NA	NA	554.7	980.6	102.8	143.2	115.9	NA	1927	46.6	NA	NA	1.98041	3.07296	1.23555	0.36189	NA	4.57068	0	NA	NA	NA	NA	NA	NA	NA	NA	NA	NA	NA	NA	NA	NA	NA	NA	NA
0705-1	Aphis cookii	Sapindales	Rutaceae	Citrus	EMEC	NA	58.2	329.1	187.3	149.1	133.1	250.4	419.7	NA	NA	NA	NA	NA	118.3	94.2	NA	1697.9	41	NA	NA	1.88129	2.88537	1.25584	0.359465	NA	4.04551	0	31.7	118.8	37.3	47.7	26	46.6	464259	191741	115303	248.7	407.6	819.8	679.6	130.9	763.1	1423.1	699.4
0705-3	Aphis cookii	Sapindales	Rutaceae	Citrus	EMEC	62.2	56	321.5	155.3	140	110.5	232.7	384.7	NA	NA	487.8	864.5	NA	131.5	120.2	NA	1552.7	35.7	NA	NA	2.10588	3.68347	1.09401	0.40902	NA	4.03613	0	38.2	111.1	35.4	46.8	23.1	55.3	527589	193113	128068	251.8	369.1	877.7	731.5	78.4	904	1443.2	771.9
0706-2	Aphis cookii	Sapindales	Rutaceae	Citrus	EMEC	68.6	68.8	408.2	234.8	217.3	149.8	NA	479.6	115.4	83	NA	NA	NA	141.8	128.3	35.9	2245.8	34.2	1.39036	NA	NA	4.1462	1.10522	0.347379	0.899454	4.68265	0	36.2	115.2	36.4	47.7	20.5	45.2	780009	264465	205988	306.3	486.9	969.9	941.6	143.9	1017.3	1762.1	896.3
0707-2	Aphis cookii	Sapindales	Rutaceae	Citrus	EMEC	66.3	60.8	NA	NA	NA	NA	NA	417.9	97.9	59.9	506.6	893.8	95.8	143.6	116	41	1934.6	38.9	1.63439	1.02192	NA	3.69152	1.23793	NA	0.843966	4.62934	NA	36.1	101.7	33.7	48	20.7	45.3	399725	148250	109893	242.5	301.1	766.3	676.3	131.8	625.6	1298.5	675.2
0707-3	Aphis cookii	Sapindales	Rutaceae	Citrus	EMEC	52.7	63.8	337.4	149	153.1	92.7	NA	426	106.3	58.8	464.9	772.9	104	129.8	NA	31.2	2161.4	51.6	1.80782	1.02212	NA	2.5155	NA	0.384707	NA	5.07371	0	33.9	114.3	34	48	23.6	50	440088	215412	121970	263.7	392.2	769.6	747.4	123	820.3	1422.6	674
0708-3	Aphis cookii	Sapindales	Rutaceae	Citrus	EMEC	65.2	62.3	392.4	217.4	192.9	143	279	446	109.6	87.1	620.7	1071.1	NA	154.9	128.5	NA	1859.8	47.4	1.25832	NA	1.95105	3.26793	1.20545	0.39475	0.852918	4.16996	0	35.9	114.9	31.8	45.6	17.6	49	670281	246723	180775	336.2	374.4	1000.7	893	168.3	975.3	1640.4	887.4
0709-2	Aphis cookii	Sapindales	Rutaceae	Citrus	EMEC	50.2	61.4	310.6	159.1	133.5	95.1	199.9	401.8	NA	NA	475.7	855.2	106.9	122.2	NA	NA	1776.3	31.2	NA	NA	2.102	3.91667	NA	0.393432	NA	4.42086	0	34.1	109.4	32.8	43.8	15.6	56.9	529881	223391	125070	240	443.8	838	768.5	NA	857.3	1482.1	625
0710-1	Aphis cookii	Sapindales	Rutaceae	Citrus	EMEC	NA	57.2	285.9	127.6	108.3	81.7	197.7	393	108.7	45.2	407.1	645.8	103.9	104.1	NA	NA	1412.2	48.1	2.40487	1.0462	2.41983	2.16424	NA	0.364113	NA	3.59338	0	34.8	112.4	29.5	54.3	NA	NA	438368	116685	80030	250.8	388	693.2	499.4	82.3	686.9	1254.5	553.1
0712-4	Aphis cookii	Sapindales	Rutaceae	Citrus	EMEC	72	58.7	359	189.7	186.9	141.9	289.7	441.7	112.9	46.9	NA	731.5	NA	131.2	115	NA	1821.8	41.5	2.40725	NA	2.04158	3.16145	1.14087	0.36546	0.981739	4.12452	0	37.1	109.6	36.5	48.7	24.4	53.4	639120	282001	199115	258.2	357.1	907.6	961.7	132.5	910.4	1669.3	826.4
0725-1	Aphis mactata				NHMUK	64	57.3	319.3	193.2	188.1	108.3	391.9	426.6	137.4	NA	520.3	1025.7	112.1	226.3	141.9	41.8	2612.6	62.7	NA	1.22569	3.61865	3.60925	1.59479	0.708738	0.968288	6.12424	0	35.8	114.9	34.8	44.6	24	51.4	656951	278173	208109	261.2	395	1048.2	853.6	191.6	937.2	1651.9	1022.5
0497-1	Aphis mali	Rosales	Rosaceae	Malus	USNM	NA	55.3	278.8	122.3	136.8	79.3	385.1	401	NA	NA	NA	NA	71.7	NA	NA	NA	NA	NA	NA	NA	4.85624	NA	NA	NA	NA	NA	0	33.4	118.3	35	49.7	28.7	53	502900	183554	106534	214.8	370.8	834.8	660.4	103.2	804.4	1460.7	812.8
0498-1	Aphis mali	Rosales	Rosaceae	Malus	USNM	NA	65.2	237.3	134.6	114	71	320.9	359.5	NA	NA	NA	707.5	66.7	173.9	NA	NA	NA	30.6	NA	NA	4.51972	5.68301	NA	0.732828	NA	NA	0	38.3	118.4	34.3	49.1	21.8	53	389623	118865	102377	186.7	312.4	599.4	696.7	NA	694.8	1236.9	651.3
0499-1	Aphis mali	Rosales	Rosaceae	Malus	USNM	63.8	57.4	335	191	157.2	77.4	370.4	NA	NA	NA	421.7	876.2	81.4	173.9	NA	NA	NA	42.8	NA	NA	4.78553	4.06308	NA	0.519104	NA	NA	0	NA	NA	NA	NA	NA	NA	NA	NA	NA	NA	NA	NA	NA	NA	NA	NA	NA
0500-1	Aphis mali	Rosales	Rosaceae	Malus	USNM	68.9	56.4	398.6	0	122.2	78.6	358.3	NA	NA	NA	404.4	787.3	81.1	183.4	NA	NA	NA	62.4	NA	NA	4.55852	2.9391	NA	0.46011	NA	NA	1	NA	NA	36.4	45.5	26.7	46.3	434493	201254	148832	247.8	354.1	747.9	821.9	91.5	758.7	1373.6	687
0501-1	Aphis mali	Rosales	Rosaceae	Malus	USNM	68	53.6	297.4	161.8	146.3	75.5	353.2	427.7	115.3	47.9	444.9	789.7	71.2	162.5	NA	NA	NA	27.9	2.4071	1.61938	4.67815	5.82437	NA	0.546402	NA	NA	0	NA	NA	36.9	48.4	21.7	54.7	401287	204344	94330	219.7	334.8	787.3	873	66.2	766.8	1306	656.4
0718-1	Aphis prunaria				NHMUK	69.5	69.3	372.7	253.7	209.5	124.7	362.8	482.6	NA	NA	573.3	1020.1	115.7	367	149.6	NA	2352.6	50.8	NA	NA	2.90938	7.22441	2.45321	0.984706	NA	4.87484	0	35.4	112.5	41.7	44.3	25.5	46.1	645435	223470	147295	296.6	370.5	887.5	860.7	152.4	899.2	1502.2	968.7
0718-3	Aphis prunaria				NHMUK	75	76.9	412.7	268.5	250.9	141.8	459.7	498.4	171.3	57.5	638.9	1205.5	126.5	371.6	162.2	NA	2404.5	55.5	2.97913	1.35415	3.24189	6.6955	2.291	0.900412	1.0561	4.82444	0	34.8	111.4	39.9	46.3	46.7	47.4	741757	287795	169010	338.9	383.4	974.5	892.1	163.4	978.7	1660.9	902.4
0714-1	Carosipha californica	Asterales	Asteraceae	Parthenium	EMEC	64.6	54.4	340.8	0	121.7	67.7	426.5	376.8	128.1	71.1	413.5	740.6	67.6	216.6	97.9	76.9	1689.8	70.4	1.80169	1.89497	6.29985	3.0767	2.21246	0.635563	1.30848	4.48461	1	32.2	112.2	34.9	49.5	28.2	52.2	300518	103184	85118	205.7	316.1	594.3	593.3	115.3	608.9	1156	720.4
0745-1	fitchii	Rosales	Rosaceae	Malus	NHMUK	57.1	56.5	260.5	127.8	122.3	63.3	359.4	390.6	112.2	42.8	437.5	755.6	72.6	186.9	NA	46.9	1797.8	55.9	2.6215	1.54545	5.67773	3.34347	NA	0.717466	NA	4.60266	0	NA	NA	NA	NA	NA	NA	NA	NA	NA	NA	NA	NA	NA	NA	NA	NA	NA
0746-1	fitchii	Rosales	Rosaceae	Malus	NHMUK	60	51.4	268.8	145.2	120.3	70.5	375.7	375.2	113.8	51.1	438.2	820.5	69.1	199.9	104.5	NA	1745.6	58.8	2.22701	1.64689	5.32908	3.39966	1.91292	0.743676	1.089	4.65245	0	36.2	108.1	35.6	48.8	22.3	53.5	427411	162647	89447	219.1	419.5	751	639.8	50.5	755.2	1338.5	639.3
0747-1	fitchii	Rosales	Rosaceae	Malus	NHMUK	57.1	53.6	244.5	126.2	127.3	77.7	361.3	418.1	110.9	43.5	379.7	674.8	70.3	172.7	101.4	33.1	1784.5	52.9	2.54943	1.57752	4.64994	3.26465	1.70316	0.706339	1.09369	4.26812	0	NA	NA	NA	NA	NA	NA	NA	NA	NA	NA	NA	NA	NA	NA	NA	NA	NA
0818-1	furcata	Rosales	Rosaceae	Prunus	CNC	55.5	54	268.8	160.2	144.1	102.8	408.6	340.7	NA	NA	402.5	710.2	85.1	149.4	65.1	NA	1100.3	41.2	NA	NA	3.97471	3.62621	2.29493	0.555804	NA	3.22953	1	31.4	114.1	40.5	45.2	27.7	49.4	237468	108727	82899	182.6	260.2	496.1	603.9	96.3	544.5	950.7	496.4
0818-3	furcata	Rosales	Rosaceae	Prunus	CNC	53.4	44.2	259.3	167.3	164.1	97.3	375.4	337.3	95.1	NA	389.6	698.9	90.7	149.1	70.5	NA	1332.5	30.5	NA	1.04851	3.85817	4.88852	2.11489	0.57501	1.34894	3.95049	1	NA	NA	NA	NA	NA	NA	NA	NA	NA	NA	NA	NA	NA	NA	NA	NA	NA
0818-4	furcata	Rosales	Rosaceae	Prunus	CNC	63.5	45.5	284.2	177.8	205.6	102.3	414.8	363.4	103.6	49.2	NA	758.4	103.4	193.5	88.5	NA	1233.9	40.2	2.10569	1.00193	4.05474	4.81343	2.18644	0.680859	1.17062	3.39543	1	NA	NA	NA	NA	NA	NA	NA	NA	NA	NA	NA	NA	NA	NA	NA	NA	NA
0818-5	furcata	Rosales	Rosaceae	Prunus	CNC	51.2	54.7	283.3	178.8	188.3	109.4	391.6	361.6	91.6	56.5	404.8	700	96.4	143.2	85.7	NA	1103.1	38.8	1.62124	0.950207	3.57952	3.69072	1.67095	0.505471	1.06884	3.05061	1	31.7	111.2	38.2	48.8	22.4	50.4	200753	85700	53659	184.1	223.5	477	477.1	89.9	512.5	883.9	456.7
0818-6	furcata	Rosales	Rosaceae	Prunus	CNC	58.5	41	258.3	165.3	162	95.4	390.3	346.5	NA	NA	389.6	656.6	79.8	146.5	112.5	NA	NA	35.5	NA	NA	4.09119	4.12676	1.30222	0.56717	NA	NA	1	36.5	113.3	39.4	47.5	32.9	50.9	195908	76177	64452	190.5	226.6	495	487.7	98.8	526.4	894.1	563.5
0818-7	furcata	Rosales	Rosaceae	Prunus	CNC	48.9	57.7	248.8	160.6	149.7	80.6	317.2	343.6	104.2	55	364.4	619.4	88.5	144.4	79.1	NA	1130.4	38.2	1.89455	1.1774	3.93548	3.7801	1.82554	0.580386	1.31732	3.28987	1	29.8	114.8	40.4	44.9	26	49.3	200247	85786	63201	207.2	222.2	481.5	521.3	78.4	511.5	857.7	494.5
0382-1	gnaphalii	Poales	Cyperaceae	Cyperus	USNM	57.8	58.6	218.3	114.7	118.7	79.1	366.8	378.6	NA	NA	382.8	727.1	78.3	165.3	NA	NA	1257.8	34.2	NA	NA	4.63717	4.83333	NA	0.757215	NA	3.32224	0	33.6	117.8	39.1	49.3	31.5	51.1	324640	97863	67383	218.9	316.4	721.2	520.5	95.4	687.6	1165.4	769
0615-1	insertum	Rosales	Rosaceae	Cragaegus	USNM	67.2	50.7	317.6	212.3	171.7	95.6	395.5	NA	130.3	54.6	529.5	994.2	103	228.2	143.6	33.2	2352.6	46.5	2.38645	1.26505	4.13703	4.90753	1.58914	0.718514	0.907382	NA	0	NA	NA	NA	NA	NA	NA	NA	NA	NA	NA	NA	NA	NA	NA	NA	NA	NA
0617-4	insertum	Rosales	Rosaceae	Cragaegus	USNM	61.7	63.4	317.8	218.7	176.4	100.8	NA	NA	128.8	57	506.8	974	100.1	210.4	132.4	25.9	2164.4	42.9	2.25965	1.28671	NA	4.90443	1.58912	0.662052	0.97281	NA	0	31.7	117.8	34.7	47.3	34.5	51.9	547361	157017	163648	294	414.3	823.3	793.6	181.2	901.2	1483.3	863.1
0617-5	insertum	Rosales	Rosaceae	Cragaegus	USNM	64.9	54.3	371.6	218.7	208.5	107.6	402.3	404.4	131.5	55.4	553.7	1008.3	93.1	223.6	157.1	32	2284.3	51.6	2.37365	1.41246	3.73885	4.33333	1.4233	0.601722	0.837046	5.64862	0	NA	NA	NA	NA	NA	NA	NA	NA	NA	NA	NA	NA	NA	NA	NA	NA	NA
0618-1	insertum	Rosales	Rosaceae	Cragaegus	USNM	54.1	42.8	250.4	79.7	104.7	61.8	345.4	355.6	104.8	48.1	371.7	701.1	65.1	165.8	87.4	38.3	1607.7	56.7	2.17879	1.60983	5.589	2.92416	1.89703	0.662141	1.19908	4.52109	0	30.7	117.4	34.5	48.1	26.7	47.3	348854	128412	96437	207.3	340	711.4	603.5	123.6	711.3	1246.4	700.3
0619-1	insertum	Rosales	Rosaceae	Cragaegus	USNM	72.5	65.2	367.3	251.4	222.1	116.3	415.4	431.1	131.1	50.9	580.8	1132.4	101.1	256.4	132.6	35.9	2502.2	68.7	2.57564	1.29674	3.5718	3.73217	1.93363	0.698067	0.988688	5.80422	0	33.9	116.2	36.8	45.6	24.5	46.1	809769	319253	226089	258.8	407.4	1016.1	954.5	164.9	969.4	1738.3	803.3
0619-2	insertum	Rosales	Rosaceae	Cragaegus	USNM	68.2	57.8	372.3	252.7	201	118.9	433.5	435.7	131.5	46.4	598.2	1129.7	103.7	257.4	136.5	29.7	2826	65.5	2.83405	1.26808	3.64592	3.92977	1.88571	0.691378	0.96337	6.48611	0	33.1	115.1	37.7	45.7	28.2	43.9	740944	390992	230125	303.5	475.4	942.1	1032.7	191	1038.1	1730	737.4
0620-6	insertum	Rosales	Rosaceae	Cragaegus	USNM	56.1	60.9	320.3	212.5	173.7	101.4	332.2	NA	129.2	52.2	453.7	1014.2	104.9	221.3	143.1	33.9	2449.5	57	2.4751	1.23165	3.27613	3.88246	1.54647	0.690915	0.902865	NA	0	33.5	112.3	34.5	45.9	29	48.2	527709	214989	170078	294.4	365.7	815.6	863.7	151	858.3	1473.9	791.6
0621-5	insertum	Rosales	Rosaceae	Cragaegus	USNM	70.6	49.9	357	213.3	189	104.3	370.9	NA	134.1	58.3	558.6	988.8	92.1	245.1	143.7	42.4	2657.5	52.8	2.30017	1.45603	3.55609	4.64205	1.70564	0.686555	0.933194	NA	0	NA	NA	37.8	48.8	30.2	58	789329	NA	175702	409.4	450.1	903.8	874.919	195	940.9	1671.3	728.7
0622-2	insertum	Rosales	Rosaceae	Cragaegus	USNM	63.1	58.6	357.6	245.4	211.6	98.6	399.6	444.2	NA	NA	583.2	960.7	93.4	258.1	127.5	23	2322.1	52.8	NA	NA	4.05274	4.88826	2.02431	0.721756	NA	5.2276	0	NA	NA	NA	NA	NA	NA	NA	NA	NA	NA	NA	NA	NA	NA	NA	NA	NA
0622-3	insertum	Rosales	Rosaceae	Cragaegus	USNM	67	58.2	389.7	265	205.8	110.6	395.8	442.3	124.9	53.2	596.7	1064.2	100.1	264.1	141.4	26.5	2593.3	65.1	2.34774	1.24775	3.57866	4.05684	1.86775	0.677701	0.88331	5.86322	0	35.8	109.6	39.6	43.1	27.5	46.1	611183	321499	235154	266.9	365.9	864.9	1026.2	171.5	870.5	1549.5	822.5
0622-4	insertum	Rosales	Rosaceae	Cragaegus	USNM	66.2	56.6	379.8	258.7	196.6	106.5	392.9	455.8	136.3	50.2	585.5	1054.9	93.2	255.4	141.8	30.6	2383.3	59.5	2.71514	1.46245	3.6892	4.29244	1.80113	0.672459	0.961213	5.22883	0	34.3	117.5	37.9	45.1	28.1	42.3	599918	283729	217498	343.6	352	875.8	925.4	155.7	938.6	1547.4	823.2
0624-3	insertum	Rosales	Rosaceae	Cragaegus	USNM	67.6	61.7	366.6	233.4	201.9	100.5	411.5	485.1	NA	NA	539.6	1016	105.3	244.4	142.5	27.1	2463.8	79.5	NA	NA	4.09453	3.07421	1.71509	0.666667	NA	5.07895	0	NA	NA	NA	NA	NA	NA	NA	NA	NA	NA	NA	NA	NA	NA	NA	NA	NA
0624-4	insertum	Rosales	Rosaceae	Cragaegus	USNM	59.5	52.2	359.9	220.3	176.4	100.8	430.9	NA	125.7	56.1	523.7	1038.8	92.8	237.8	144.9	26.6	2336.8	85.5	2.24064	1.35453	4.2748	2.78129	1.64113	0.660739	0.867495	NA	0	36.2	113.7	36.9	47.2	28.1	50.6	594189	235744	NA	308.1	462	795.5	817.5	172.4	883.8	1499.1	723.9
0625-1	insertum	Rosales	Rosaceae	Malus	USNM	53.8	67.1	325.7	189.6	173.6	92.4	422.1	419.5	118.8	58.8	516.6	934.5	80.1	215.3	112.9	29.5	NA	66.4	2.02041	1.48315	4.56818	3.24247	1.907	0.661038	1.05226	NA	0	NA	NA	NA	NA	NA	NA	NA	NA	NA	NA	NA	NA	NA	NA	NA	NA	NA
0626-3	insertum	Rosales	Rosaceae	Cragaegus	USNM	61.9	53.3	371.7	231.9	156.1	98	423.5	NA	136.3	48.6	538.2	953.4	NA	243.6	132.4	NA	2376.1	53.4	2.80453	NA	4.32143	4.5618	1.83988	0.655367	1.02946	NA	0	NA	NA	34.3	49.1	25.1	46.6	585019	215279	167911	335.9	248.6	847.4	812.1	164.3	892	1451.2	767.9
0626-4	insertum	Rosales	Rosaceae	Cragaegus	USNM	NA	41.5	416.7	239.7	117.4	102.3	410.2	NA	130.6	NA	520.1	946.1	90	243.4	115.1	29.4	2383.3	56.9	NA	1.45111	4.00978	4.27768	2.11468	0.584113	1.13467	NA	0	42.3	110.4	38	47.3	27.8	57.5	497653	169420	122499	311.7	394.7	737.4	719.4	174.6	833.5	1336.3	721.8
0627-1	insertum	Rosales	Rosaceae	Malus	USNM	57.4	49.2	323.7	150.8	168	88.7	484.1	435.6	127.9	62.3	490.8	948.6	103.1	213.4	118.5	49.1	2002.1	63.4	2.05297	1.24054	5.45772	3.36593	1.80084	0.659252	1.07932	4.59619	0	34.9	108.7	35.2	48.1	21.6	51.3	531786	191475	142915	213.1	326.7	926	774.8	147.6	815.5	1483.8	832.4
0627-2	insertum	Rosales	Rosaceae	Malus	USNM	49.1	49.2	239.7	151.1	138.9	70.6	415.4	406.9	125.5	60	NA	NA	NA	186.2	NA	35.8	1668.1	68.6	2.09167	NA	5.88385	2.71429	NA	0.776804	NA	4.09953	0	NA	NA	NA	NA	NA	NA	NA	NA	NA	NA	NA	NA	NA	NA	NA	NA	NA
0632-1	insertum	Rosales	Rosaceae	Sorbus	USNM	67	66.4	381.6	193.5	168.2	81.1	436.3	420	120.2	72.5	549.5	974.6	83.1	231.6	129.9	52.2	2312.8	90	1.65793	1.44645	5.37978	2.57333	1.78291	0.606918	0.925327	5.50667	0	37.4	111.7	34.6	49.7	25.2	53.3	759000	284331	NA	243.3	525.8	1032.7	NA	200.8	948.3	1786.6	833.5
0633-1	insertum				USNM	64.1	50.5	351.3	196.6	178.3	93.6	297.9	427.2	106	51	457.9	851.4	77.8	228.4	130.5	NA	1877	50.4	2.07843	1.36247	3.18269	4.53175	1.75019	0.650157	0.812261	4.39373	0	38.8	108.9	NA	NA	NA	NA	515753	NA	NA	231.8	412.2	752.8	NA	122.5	752	1423.9	736.3
0636-1	insertum	Rosales	Rosaceae	Crataegus	USNM	69.7	60	311.3	197.7	178.7	94.8	429.5	NA	118.7	71.4	500.2	859.5	88	213.6	130.3	32.9	2077.9	80.9	1.66246	1.34886	4.53059	2.6403	1.63929	0.686155	0.910975	NA	0	39.3	109.7	36.7	48.1	31	48	480198	170271	108238	206.3	360	891.6	676.5	153.7	774.4	1420.2	877
0636-2	insertum	Rosales	Rosaceae	Crataegus	USNM	59.9	57.2	327	195.4	131.8	NA	NA	401.5	131.4	55.3	477.7	880.2	85.7	215.1	122.8	37.3	2024.2	80.1	2.37613	1.53326	NA	2.68539	1.75163	0.657798	1.07003	5.04159	0	33.5	112.9	34.6	46.6	24.2	51.4	468265	153729	133590	233.7	420.5	753.8	743.8	147.3	806.5	1388.8	740.3
0637-1	insertum	Rosales	Rosaceae	Crataegus	USNM	66.9	57.4	336.7	197.2	NA	NA	NA	NA	117	78.2	496	864.4	87.7	177.4	120.7	29	1969	70.2	1.49616	1.33409	NA	2.52707	1.46976	0.526879	0.969345	NA	0	39.1	107.3	35.4	48.1	25.7	50.3	436349	158845	115801	242.9	374.1	652.4	743.6	140.3	740.9	1306.1	635.1
0637-2	insertum	Rosales	Rosaceae	Crataegus	USNM	61.8	56.4	324.9	207.3	177.7	98.1	414.8	416.7	135.4	68.2	489	916.6	90.8	211.7	124.77	35.7	2052.1	75.5	1.98534	1.49119	4.22834	2.80397	1.69672	0.651585	1.0852	4.92465	0	39.2	114.7	36	49.6	24.9	50.2	479926	161229	128797	260.7	371.1	703.5	755.4	149.2	786.6	1377.6	743.8
0645-1	insertum	Rosales	Rosaceae	Malus	USNM	61.3	56.4	261.5	133.1	132.8	90.1	387.8	381.8	110.4	70.8	391.1	722.8	81.5	183.3	109.8	22.3	1760.6	70.7	1.55932	1.3546	4.30411	2.59264	1.6694	0.700956	1.00546	4.61131	0	33.3	113.9	38.2	47.6	27.2	50.6	318253	117095	92070	188.2	343.4	634.2	584.4	152.2	680.2	1139.9	649.2
0646-1	insertum	Rosales	Rosaceae	Crataegus	USNM	67.7	51.6	390	196.1	177.6	95.5	476.6	437.3	107.5	84.4	507.3	904.9	78.5	231.7	147.9	33.7	2111.6	76.7	1.2737	1.36943	4.99058	3.02086	1.5666	0.594103	0.726842	4.82872	0	33.3	114.4	36.5	49.6	18.3	51.7	594541	223702	140066	228.6	430.5	805.2	777.8	159.7	825.7	1506.7	669.9
0656-1	insertum	Rosales	Rosaceae	Sorbus	USNM	62.9	53.6	254.2	136.2	133.2	74.4	354.9	399.9	112.4	NA	410.7	805.9	68.7	178.7	93.7	49.6	1744.7	72	NA	1.6361	4.77016	2.48194	1.90715	0.70299	1.19957	4.36284	0	39.7	108.1	37.5	47.6	35.6	46.3	489162	196750	115834	247.4	377.4	812.9	685.8	155.7	774.9	1371.6	825.9
0662-1	insertum	Rosales	Rosaceae	Crataegus	USNM	57.9	56	290.3	164.2	139.3	81.4	411.1	418.2	114	NA	479.8	851.1	71.3	201.6	104.3	NA	NA	71.9	NA	1.59888	5.05037	2.80389	1.93289	0.694454	1.093	NA	0	34.8	116.3	36.6	48.3	25.3	54.3	522584	181369	135957	276.4	346.7	796.5	733	154.2	811.2	1416.8	747.6
0662-2	insertum	Rosales	Rosaceae	Crataegus	USNM	54.5	62.5	268.2	165.9	130.6	76.1	404.2	408.9	124.4	58.5	453.7	847.6	77.2	188.9	125.5	48.3	1759.5	50.8	2.1265	1.6114	5.31143	3.7185	1.50518	0.704325	0.991235	4.30301	0	34.8	115.1	36.3	48.3	27.8	49.6	545370	221656	145621	330.7	319.3	862.9	779.3	131.9	838.2	1459.1	689.4
0663-1	insertum	Rosales	Rosaceae	Crataegus	USNM	77.8	65.7	368	215.3	169.2	96.9	421.2	441.2	114.6	53.8	517	948.8	81.6	213.8	113.3	33.9	2177.2	60.4	2.13011	1.40441	4.34675	3.53974	1.88703	0.580978	1.01147	4.93472	0	37.1	110.6	35.7	48.8	20.1	53.6	712208	277481	185681	252	489.2	892.9	892.4	155.6	935	1727.1	758.7
0665-1	insertum	Rosales	Rosaceae	Crataegus	USNM	50.2	47.9	375.4	216.6	180.3	91.1	419.5	438.1	136.3	48.6	552.5	1025.1	91.6	233.5	141.7	NA	2457.4	59.5	2.80453	1.48799	4.60483	3.92437	1.64785	0.622003	0.961891	5.60922	0	37.5	108.6	33.4	50.1	19.1	56.3	712229	222220	182087	261.3	435.4	936.3	872.4	179.7	950.6	1699.4	829
0668-1	insertum	Rosales	Rosaceae	Sorbus	USNM	47.3	66.7	261.1	121.4	124.5	83.5	396.3	395.2	118.6	NA	430.2	802.2	77.6	199.5	96.3	42.4	1954.1	51.5	NA	1.52835	4.74611	3.87379	2.07165	0.764075	1.23157	4.94459	0	33.4	116.1	38.1	46.4	26.1	50.7	463055	160990	124338	246.5	353.8	864.9	672.8	138.2	792	1363	829.8
0669-1	insertum	Malpighiales	Salicaceae	Populus	USNM	46.9	63.5	281.5	147	133.1	79.8	378.8	407.9	119.9	58.7	452.1	792.8	73.2	196.7	107.2	54.3	2005.6	61.7	2.04259	1.63798	4.74687	3.18801	1.83489	0.698757	1.11847	4.91689	0	35.8	110.9	35.9	49.5	22.8	51.8	533732	139462	114846	265	330.1	889.8	682.4	140.3	837	1442.6	873.4
0670-1	insertum	Rosales	Rosaceae	Malus	USNM	59.3	53.6	247.8	133.2	135.9	80.4	334	395.2	107.1	NA	473.3	830.6	79.2	200.9	NA	NA	NA	61.4	NA	1.35227	4.15423	3.27199	NA	0.810734	NA	NA	0	38.5	108.9	35.9	49.2	18.4	56.3	515907	167322	144452	248	290.5	905.9	758.3	149	844.3	1473.9	970
0670-2	insertum	Rosales	Rosaceae	Malus	USNM	57.4	57.8	282	155.4	135.9	83.5	396.3	399.7	119.1	52.6	460.2	860.9	81.5	198.3	111	58.3	1950.2	66.5	2.26426	1.46135	4.74611	2.98195	1.78649	0.703191	1.07297	4.87916	0	36.1	107.1	35.9	44.7	24.5	51.9	522176	215044	142495	221.9	433.6	904.2	765	154.9	768.5	1496.8	877.8
0670-3	insertum	Rosales	Rosaceae	Malus	USNM	57.9	52.8	292.6	184.9	155	88.8	445.6	399	112.1	NA	439.5	839.7	78.3	188.2	95.3	NA	NA	56.3	NA	1.43167	5.01802	3.34281	1.97482	0.643199	1.17629	NA	0	37.7	109.5	35.9	49.3	18.1	58.6	514546	171954	143378	241.3	290.8	919	765.8	140.4	847.2	1470.9	987.6
0671-1	insertum	Rosales	Rosaceae	Pyrus	USNM	55.3	53.6	249.1	131.7	120.9	70.6	369.3	412.7	111	55	421	780.6	76.9	185	101.9	43.9	1542.9	57.2	2.01818	1.44343	5.23088	3.23427	1.81551	0.742674	1.0893	3.73855	0	32.9	113.4	37.3	45.2	28.8	50.7	459166	190454	141445	243.4	329.5	790.1	778.6	127	752.8	1350.4	739.3
0671-2	insertum	Rosales	Rosaceae	Pyrus	USNM	57.9	48.9	301.2	161.2	141.7	88.1	360.9	412.6	110.6	NA	475.2	853.5	61.6	192.9	125	36.6	1922.4	53.4	NA	1.79545	4.09648	3.61236	1.5432	0.640438	0.8848	4.65923	0	37.9	112.6	37	49.3	21.8	55.2	638490	192700	140564	294.8	401.6	897.3	773.3	158	908.3	1566.6	924.6
0672-1	insertum	Rosales	Rosaceae	Sorbus	USNM	55.9	52.3	263.8	138.7	119.9	76	359.6	380.8	101.6	51.8	338	710.2	63.9	175.2	90.5	24.5	1666.4	40.6	1.96139	1.58998	4.73158	4.31527	1.93591	0.664139	1.12265	4.37605	0	35.3	111.8	34.7	47.8	22.6	51.3	369882	138338	101946	209.3	365.4	663.4	643.7	122	667.8	1223.1	583.9
0673-1	insertum	Rosales	Rosaceae	Crataegus	USNM	60.4	66.9	318.2	183	167.5	96.1	463.2	410.9	120.1	55.6	519.7	906.7	82.6	226	118.3	63.8	2174.3	63.1	2.16007	1.454	4.81998	3.58162	1.9104	0.710245	1.01522	5.29156	0	36.1	109.3	35.3	50.2	25.7	46.1	529449	217169	178502	275.2	373.7	873.5	853.8	171.7	894.9	1622.3	851.6
0673-2	insertum	Rosales	Rosaceae	Crataegus	USNM	58.7	59.7	335	157.1	149.7	90	437.2	405.5	123.8	NA	479.3	865	79.1	213.7	120.6	50.6	1911	66.4	NA	1.56511	4.85778	3.21837	1.77197	0.63791	1.02653	4.7127	0	36.8	109.4	35.2	45.4	23.1	52.5	527200	195674	162975	271.2	351.6	892.2	830.1	144.6	825.3	1461.1	838
0673-3	insertum	Rosales	Rosaceae	Crataegus	USNM	61.7	57.3	286.4	148.2	137	79.2	372	345.2	107.1	NA	439.4	809.6	59.7	193.2	107.3	44.9	1678.7	57.3	NA	1.79397	4.69697	3.37173	1.80056	0.674581	0.998136	4.86298	0	36.1	110.3	38.2	46.7	29.3	51.7	437496	172630	115843	231.5	257.3	799.3	685.6	130.3	718.5	1304.9	797.9
0673-4	insertum	Rosales	Rosaceae	Crataegus	USNM	67.6	60.6	347.4	203.4	169.4	89.9	442.6	427.5	119.2	NA	544	1023.8	83.3	243.2	128	37.6	1911	74.6	NA	1.43097	4.92325	3.26005	1.9	0.700058	0.93125	4.47018	0	35.3	112	36.1	50.8	22.2	53.2	210611	293396	192196	259.5	510.9	857.4	871.5	148.3	937.3	1715.9	594.2
0674-1	insertum	Rosales	Rosaceae	Malus	USNM	58.7	45.1	302.8	157.2	124.1	81.3	358.3	405.2	109.3	56	432.5	786.2	70.2	194.6	NA	40.2	1776.2	63.9	1.95179	1.55698	4.40713	3.04538	NA	0.642668	NA	4.38351	0	33.2	115.2	34.5	49.8	24	50.2	607416	163995	133346	253.3	396	820.4	792.4	148.7	810	1461.2	855.5
0674-2	insertum	Rosales	Rosaceae	Malus	USNM	61.5	60.6	374.9	202.3	176.2	82.3	390.9	435.9	116.6	51.8	526.9	1011.6	75.6	214.4	131.8	45.1	2265.2	63.3	2.25097	1.54233	4.7497	3.38705	1.62671	0.571886	0.884674	5.1966	0	32.6	118.1	33.7	48.3	23.8	53.6	646670	263254	181960	271.6	466.9	901.8	882.4	154.2	955.9	1687.6	761.2
0675-1	insertum	Rosales	Rosaceae	Sorbus	USNM	56.8	53.7	267.9	163.2	150.4	82.7	428.4	398.7	113.5	63.8	450.3	836.7	68.8	190.1	NA	47.6	1748.9	57.1	1.779	1.64971	5.18017	3.32925	NA	0.709593	NA	4.38651	0	34.1	114.3	36.4	50.6	25.9	51.1	593022	243299	147649	293.4	337.6	818.9	820.7	141.3	853.2	1592.7	761.6
0676-1	insertum	Rosales	Rosaceae	Crataegus	USNM	57.3	63.7	320	195.3	144.7	89.2	423.4	441.5	110.9	60.4	565	1001.6	81.3	234.9	114.2	39.8	1924.9	64.4	1.83609	1.36408	4.74664	3.64752	2.05692	0.734063	0.971103	4.35991	0	35.9	110.7	35.3	49.4	26	54.1	714139	221704	166196	308.3	350.9	1025.7	839.7	147.1	957.4	1677.6	941.7
0676-2	insertum	Rosales	Rosaceae	Crataegus	USNM	60.3	57.1	287.3	143.8	143.2	83.1	379.4	399.1	110.8	49.5	490.4	924	74.3	199.7	121.9	38.7	1790.8	55.5	2.23838	1.49125	4.56558	3.5982	1.63823	0.695092	0.908942	4.4871	0	42.2	110	32.6	47.1	21.9	47.1	556011	173126	126712	280.4	364	866.4	733.5	130.2	864.6	1464.2	796.3
0676-3	insertum	Rosales	Rosaceae	Crataegus	USNM	62.3	61.8	318.1	156.2	136.2	79.4	402.8	NA	117	NA	481	876	70.7	224	118	40.6	1858.4	61.9	NA	1.65488	5.07305	3.61874	1.89831	0.704181	0.991525	NA	0	34.1	120.9	35.6	45.4	20.7	50.3	575148	249368	199305	265.5	419.8	872.7	876.4	171.7	876.7	1543.1	736.5
0677-1	insertum				USNM	65.1	54.3	332.1	191.1	167.9	85.2	445	435.4	123.3	63.9	520	1007.6	86.6	232	NA	51	2271.4	70.1	1.92958	1.42379	5.223	3.30956	NA	0.698585	NA	5.21681	0	34.2	113	34.7	47.4	26.3	47.6	672933	277555	181909	325.2	388.7	971.3	860.7	144.3	935.9	1639.4	821.8
0678-1	insertum				USNM	52.3	47.3	247.8	133.8	118.9	82	386.5	379.8	109.6	58	421.6	760.3	72.9	175.8	95.9	25.2	1658.9	47.7	1.88966	1.50343	4.71341	3.68553	1.83316	0.709443	1.14286	4.36783	0	33.6	115.9	33.7	45.9	28.3	48.9	365771	111244	90408	214.3	378.5	650	604.9	113.7	679.4	1195.9	655.6
0679-1	insertum	Rosales	Rosaceae	Crataegus	USNM	66.5	54.8	325.7	169.1	148.8	91	449.8	423.7	121.4	60.1	526.5	924.5	80.6	231.3	116.8	40.3	NA	76.2	2.01997	1.5062	4.94286	3.03543	1.98031	0.710163	1.03938	NA	0	38.9	111.5	35.4	48.2	23.1	46.9	580916	260667	200601	236.9	392.9	875.3	873.5	145.1	902.6	1592.5	806.5
0679-2	insertum	Rosales	Rosaceae	Crataegus	USNM	62.6	63.4	367.2	222	182.9	101.7	496.3	436.2	121.5	54.6	582.3	1055.5	82.3	233.5	130.5	44.3	2497.6	65.4	2.22527	1.47631	4.88004	3.57034	1.78927	0.635893	0.931034	5.72581	0	38.3	112.1	37.6	46.2	21.5	53	698559	354127	217794	272.4	446.2	1064.6	950.8	165.8	1012.2	1793.8	860.9
0691-1	insertum	Alismatales	Araceae	Arisaema		43.2	46.3	243	119	111.8	72.4	362.4	365.4	110.3	59.2	348.1	666.1	70.2	175.8	NA	33.9	1631	46.6	1.86318	1.57123	5.00552	3.77253	NA	0.723457	NA	4.4636	0	NA	NA	NA	NA	NA	NA	NA	NA	NA	NA	NA	NA	NA	NA	NA	NA	NA
0463-1	laconae	Poales	Typhaceae	Typha	NCSU	69.2	61.6	NA	NA	NA	NA	NA	448.8	123.3	67.9	505.8	919.4	103.1	265.9	123.2	22.1	1669.5	82.8	1.81591	1.19593	NA	3.21135	2.15828	NA	1.00081	3.71992	NA	32.2	115	39.9	47.6	27.3	52.3	348349	127398	81058	266.4	344.2	614.1	550.1	130.7	672.6	1106.8	542
0464-4	laconae	Poales	Typhaceae	Typha	NCSU	73.1	54.7	301.6	179.9	153.3	84.6	529	463	125	67.9	525.9	966.7	103.6	294.7	128.2	32.6	2041.3	92.8	1.84094	1.20656	6.25296	3.17565	2.29875	0.977122	0.975039	4.40886	0	31.6	117.1	43	51.8	25.2	53.4	373257	130707	48429	246.4	258.9	711.1	NA	120.2	695.1	1180	519.3
0465-5	laconae	Poales	Typhaceae	Typha	NCSU	71	52.9	309	169.2	160.5	88	497.4	441.2	121	81.4	506.8	933.3	98.5	270.6	120.4	39.9	1899.6	90.4	1.48649	1.22843	5.65227	2.99336	2.24751	0.875728	1.00498	4.30553	0	31.5	119.2	37.9	45.5	26.6	52.6	345523	108122	74381	264.6	359.6	676.4	540.4	134.6	676.4	1125.1	563.9
0469-5	laconae	Poales	Typhaceae	Typha	NCSU	75	51.6	294.4	164.7	140	85.7	540	436.1	122.8	66.8	493.1	911	98	265.4	118.8	38.3	1939.6	89.6	1.83832	1.25306	6.30105	2.96205	2.23401	0.901495	1.03367	4.4476	0	29.4	121.5	34.8	43.5	22.9	50.6	304320	123206	84447	223	414.7	589	568.2	121.1	651.4	1109.5	445.6
0474-4	laconae	Poales	Typhaceae	Typha	NCSU	65.1	77.3	353.9	210	207.8	109.7	NA	463.3	126.4	NA	546	985.6	86.1	276.7	146.6	19.2	2068.2	95.3	NA	1.46806	NA	2.90346	1.88745	0.781859	0.86221	4.46406	0	34	110.3	38.9	47.6	38.3	50.2	390794	138741	88021	280.3	387.5	649	587.6	142.6	716.6	1179.5	678.5
0343-1	prunifoliae	Poales	Poaceae	Hordeum	USNM	64.5	51.2	393.5	228.3	185	94.6	NA	NA	107.3	NA	499.6	917.6	72.6	238.1	NA	30.1	2122.1	54.3	NA	1.47796	NA	4.3849	NA	0.605083	NA	NA	0	NA	NA	NA	NA	NA	NA	NA	NA	NA	NA	NA	NA	NA	NA	NA	NA	NA
0343-2	prunifoliae	Poales	Poaceae	Hordeum	USNM	82.7	57	398.9	232.2	195.9	101.1	NA	NA	113.8	58.2	NA	NA	NA	NA	126.1	22.7	2114.5	71.4	1.95533	NA	NA	NA	NA	NA	0.902458	NA	0	36.1	108.3	30.9	48.5	21.4	58.2	566268	190412	166874	210.7	475.6	876.4	844.8	123	939.5	1629.1	781
0343-3	prunifoliae	Poales	Poaceae	Hordeum	USNM	51.6	54.5	414.9	226.9	188.3	98.8	491.6	426.1	114.3	41.6	497.6	928.6	78.3	229.7	114.9	34.7	2025.4	64.9	2.7476	1.45977	4.97571	3.53929	1.99913	0.553627	0.994778	4.75334	0	33.7	112	37.2	44.3	32.1	49.8	505182	182543	159037	228.7	297.2	806.9	848.8	147	776.2	1430.8	831.2
0345-1	prunifoliae	Poales	Poaceae	Hordeum	USNM	63.9	55.3	327.5	222.7	197.3	97.9	426.4	421.4	NA	NA	465.5	1005.8	83.1	253	NA	NA	NA	53.2	NA	NA	4.35546	4.75564	NA	0.772519	NA	NA	0	37.7	107.7	35.7	51.4	25.7	62.8	751010	196536	95555	278.7	507.2	835.8	810.8	66.8	962.9	1686.5	856
0347-3	prunifoliae	Poales	Poaceae	Hordeum	USNM	77.3	52.1	393.3	227.3	169.6	96	458.5	380.4	109.7	NA	499.7	930.2	NA	243.9	NA	28.3	2075.7	65.2	NA	NA	4.77604	3.7408	NA	0.620137	NA	5.45662	0	38.3	107	35	46.7	24.5	47	568108	201596	172160	171.4	443.8	881.8	843	165.4	913.4	1577.5	919.7
0349-1	prunifoliae	Poales	Poaceae	Hordeum	USNM	63.5	65.8	334	195.1	164.9	90.5	NA	392.4	NA	NA	501	768.1	72.2	201.6	NA	NA	NA	52.2	NA	NA	NA	3.86207	NA	0.603593	NA	NA	0	36.7	107.1	31.3	47.9	20.7	47.9	374216	122524	108338	209.3	392.4	629.2	797.1	72.8	779.5	1312.8	763.4
0351-2	prunifoliae	Poales	Poaceae	Avena	USNM	75.1	62.6	417	272.9	209.5	104.6	479.5	470.2	NA	NA	588.4	1089.2	81.6	278	124.9	56.2	2202.1	78.5	NA	NA	4.58413	3.5414	2.22578	0.666667	NA	4.68333	0	36.1	111.4	36.8	50.5	32.1	56	908263	393969	213452	246.3	537	1059.9	952.8	198.1	1143	1930.9	832.2
0353-4	prunifoliae	Poales	Poaceae	Avena	USNM	66.1	48.4	342.4	214.8	164.2	93.5	NA	NA	102.2	NA	461.9	871.9	75.6	230.2	124.4	29.9	1809	65.8	NA	1.35185	NA	3.49848	1.85048	0.672313	0.821543	NA	0	NA	NA	NA	NA	NA	NA	NA	NA	NA	NA	NA	NA	NA	NA	NA	NA	NA
0354-1	prunifoliae	Fabales	Fabaceae	Medicago	USNM	70.9	64.7	395.2	218.6	167.4	95	415.4	406.8	105.1	49.4	519.9	926.9	70.6	255.8	120.1	46.6	1962.8	64.8	2.12753	1.48867	4.37263	3.94753	2.12989	0.647267	0.875104	4.82498	0	39.4	107.5	36	48.9	22.9	54	771328	284127	215277	260	423.6	1019.3	954.2	153.7	987.7	1769.7	945.5
0354-2	prunifoliae	Fabales	Fabaceae	Medicago	USNM	63.5	61.9	402.1	241.8	186.6	86.8	456.9	NA	107.6	62.2	510.2	959.2	74.5	237	115.1	43.7	1869.7	45.8	1.7299	1.4443	5.26382	5.17467	2.05908	0.589406	0.934839	NA	0	40.5	107.4	32.3	49	21	57.2	668050	219049	156244	229.1	458.2	942.1	829.8	137.1	901.9	1667.7	872.7
0355-1	prunifoliae	Fabales	Fabaceae	Vicia	USNM	60.2	50.5	363.8	203.4	169.8	85	407	417.2	NA	NA	438.4	861	71.1	194.6	NA	31.6	1622.5	52.3	NA	NA	4.78824	3.72084	NA	0.534909	NA	3.88902	0	40.9	104.7	30.6	45.2	18.9	47.3	509669	185386	121317	214.8	442.3	785.7	805.6	97.8	859.9	1492.9	655.2
0357-1	prunifoliae	Asterales	Asteraceae	Sonchus	USNM	68	54.3	330.4	200.4	158	93.8	345.2	419.3	101.7	NA	432.4	833.7	80.5	215.6	123.3	28.4	2369.9	61	NA	1.26335	3.68017	3.53443	1.74858	0.652542	0.824818	5.65204	0	41.6	109.2	35.2	48.3	22.6	54.4	482024	134942	130460	220	409.5	775.2	721.7	144.9	808.3	1412.8	827.8
0360-1	prunifoliae	Asterales	Asteraceae	Taraxacum	USNM	64.1	61.7	398.2	198.5	187.2	87.7	430.6	373.7	NA	NA	NA	NA	NA	254.5	123.6	48.9	1700.2	66.1	NA	NA	4.90992	3.85023	2.05906	0.639126	NA	4.54964	0	40.1	106.9	34.8	49.5	21.8	49.3	565131	178314	143210	201.4	376.6	896.7	756.5	116.2	880.3	1549.2	801.7
0361-1	prunifoliae	Poales	Poaceae	Triticum	USNM	60.9	45.8	357.4	185.3	146.9	97.7	431.2	380.8	103.4	41.8	433.1	790.3	76.1	193.6	121.4	22.2	1827	60.1	2.47368	1.35874	4.41351	3.2213	1.59473	0.54169	0.85173	4.79779	0	33.3	112.3	32.1	49.5	20.7	56.1	419895	71994	109466	165	408.6	653.9	651	119.4	699.7	1323.7	817.5
0361-2	prunifoliae	Poales	Poaceae	Triticum	USNM	65.3	47	336.9	192.2	159.5	100	443.6	407.3	108.3	52.5	422.4	757.2	73	221.9	122.2	23.6	1741.2	60	2.06286	1.48356	4.436	3.69833	1.81588	0.658652	0.886252	4.27498	0	35.7	111	33.2	46.6	24	59.4	361458	113656	95407	164.1	348.1	731.6	649.5	124.7	687.6	1275.3	764
0361-3	prunifoliae	Poales	Poaceae	Triticum	USNM	58.2	57	343.1	177.9	165	94.5	426.5	NA	105.1	47.8	NA	NA	NA	211	124.6	24.9	NA	58.3	2.19874	NA	4.51323	3.61921	1.69342	0.614981	0.843499	NA	0	NA	NA	NA	NA	NA	NA	NA	NA	NA	NA	NA	NA	NA	NA	NA	NA	NA
0362-1	prunifoliae	Poales	Poaceae	Triticum	USNM	69.6	69.6	349.7	178.2	143	91.7	382.2	386.9	NA	NA	463.4	849.4	82.3	233.2	121.9	NA	1587.3	55.6	NA	NA	4.16794	4.19424	1.91304	0.666857	NA	4.10261	0	34.9	109.2	31.6	48.6	18.5	51.3	577339	147232	156141	171.9	468.6	781.4	803.7	79.4	870.4	1552	851.3
0363-2	prunifoliae	Poales	Poaceae	Secale	USNM	72.9	68.1	377.4	251.7	197.9	97.5	355	435	112.6	58.8	569	1051	82	261.7	143.9	32.6	2267.9	67.6	1.91497	1.37317	3.64103	3.8713	1.81862	0.693429	0.782488	5.21356	0	NA	NA	NA	NA	NA	NA	NA	NA	NA	NA	NA	NA	NA	NA	NA	NA	NA
0364-1	prunifoliae	Poales	Poaceae	Cynodon	USNM	50.3	NA	252.9	132.1	120.5	79.4	NA	NA	88.7	44.8	328.6	639.2	68.9	166.1	91.9	NA	1490.2	46.3	1.97991	1.28737	NA	3.58747	1.8074	0.656781	0.96518	NA	0	NA	NA	NA	NA	NA	NA	NA	NA	NA	NA	NA	NA	NA	NA	NA	NA	NA
0364-2	prunifoliae	Poales	Poaceae	Cynodon	USNM	49.4	39.9	246.3	129.2	120.1	75.4	NA	NA	92.8	44.3	NA	575.9	63.9	150.6	89.1	13.1	1356.5	NA	2.09481	1.45227	NA	NA	1.69024	0.611449	1.04153	NA	0	34.1	106.3	37.9	46.8	32.2	52.3	191563	53048	54567	139	254.9	474.5	477.4	96.6	493	885.6	582.3
0370-3	prunifoliae	Lamiales	Plantaginaceae	Plantago	USNM	57.3	54.7	366.2	233.3	171.1	118	313.3	367.9	110.2	60.1	390	963.8	115.9	162.9	138.2	NA	1467.4	48.5	1.83361	0.95082	2.65508	3.35876	1.17873	0.444839	0.797395	3.98858	0	32	108.3	47.8	46.8	27.8	52.8	320759	227093	65491	294.8	323	523	561.9	100.1	609.8	1039.3	373.5
0372-1	prunifoliae	Malvales	Malvaceae	Malva	USNM	74.5	60.8	382	212.9	165	84.6	422.6	407.4	NA	NA	470.7	869.6	79.4	229.7	NA	26.3	1952.7	69.3	NA	NA	4.99527	3.31457	NA	0.601309	NA	4.79308	1	NA	NA	NA	NA	NA	NA	625176	NA	NA	266.3	467.3	805.2	NA	NA	863.3	1557	932.3
0378-1	prunifoliae	Solanales	Solanaceae	Nicotiana	USNM	64.6	47.1	321.4	158.5	147.4	90	NA	398.5	103.2	46.1	NA	NA	NA	202.5	130.1	21.4	1760.4	56.5	2.23861	NA	NA	3.58407	1.5565	0.630056	0.793236	4.41757	1	31.9	116.5	35.4	47.3	28.7	52.5	405745	103078	106850	242.1	346.5	722.7	646.3	132.6	730.8	1305	891
0379-2	prunifoliae	Poales	Bromeliaceae	Bromelia	USNM	62.2	47	320.7	154.4	156.7	80.6	353.7	409.4	NA	NA	469.9	859.9	81.4	165.5	107.9	47.3	1877	50.2	NA	NA	4.38834	3.29681	1.53383	0.516059	NA	4.58476	1	34.3	114.4	35.4	48.8	20.5	50.5	468440	156639	137611	255.6	408.6	644.6	775.4	117.7	793.6	1358.4	669.7
0823-1	pseudoavenae	Rosales	Rosaceae	Prunus	CNC	65.9	57	436.3	263.3	185	115.1	408.6	428.1	NA	NA	566.8	1082.2	118.4	219.8	144.2	NA	1873.1	53.7	NA	NA	3.54996	4.09311	1.52427	0.503782	NA	4.37538	1	40.1	114.6	36.8	46.3	24.4	49.7	652973	279133	198583	196.9	401.2	1016.7	913.3	NA	971.1	1681.5	831.5
0823-2	pseudoavenae	Rosales	Rosaceae	Prunus	CNC	NA	58.1	417.2	268.2	177.5	116.7	450	NA	116.8	NA	547.1	1004.7	118.9	NA	NA	NA	1780.9	NA	NA	0.982338	3.85604	NA	NA	NA	NA	NA	1	35.8	115.4	38	46.9	21.3	49.8	854635	281862	191592	333.8	482.4	994.6	904.4	150.6	992.1	1766.7	936.8
0823-3	pseudoavenae	Rosales	Rosaceae	Prunus	CNC	NA	68.6	420	263	200.2	98.1	481.6	NA	116.1	NA	545.4	1033.8	103.5	208.8	NA	NA	1669.1	NA	NA	1.12174	4.90928	NA	NA	0.497143	NA	NA	1	37.8	116.3	35.9	47.7	24.7	51.1	673353	213467	177927	262.8	492.1	841.6	867.6	128.9	946.7	1606.5	814.8
0824-1	pseudoavenae	Rosales	Rosaceae	Prunus	CNC	80.7	51	383	281.6	223.9	109.4	480.6	455.7	NA	NA	NA	1068.1	121.6	215.3	131.5	NA	1996.2	47.1	NA	NA	4.39305	4.57113	1.63726	0.562141	NA	4.38051	1	35.4	114	34	44.7	19.7	48.5	662708	273172	205828	243.4	433.7	968.4	975.8	143.5	944.5	1731.1	905.2
0824-2	pseudoavenae	Rosales	Rosaceae	Prunus	CNC	70.8	61.8	437.4	276.9	223.6	134	459.9	NA	111	NA	556.6	1025.3	115.6	NA	NA	NA	1926.4	NA	NA	0.960208	3.43209	NA	NA	NA	NA	NA	1	39.8	108.2	35.7	49	22.3	50.5	765917	321977	218216	334.3	683.5	723.8	897.6	NA	981.5	1760.4	538.2
0824-3	pseudoavenae	Rosales	Rosaceae	Prunus	CNC	NA	59.1	379.2	235.9	181.6	94.5	422.2	NA	100.4	NA	509.2	927.8	99.9	199.5	NA	NA	1801.4	41	NA	1.00501	4.46772	4.86585	NA	0.526108	NA	NA	1	38.5	116.6	36.4	44.2	25.5	48.9	673851	258021	198937	292.7	423.6	950.1	927.4	127	899.3	1617.1	919.5
0828-1	pseudoavenae	Poales	Poaceae	Avena	CNC	60.5	49	345.7	210	162.7	90.2	435.9	343.1	94.7	51.2	439.9	831.1	74.9	219	NA	NA	1681.1	33.7	1.84961	1.26435	4.83259	6.49852	NA	0.633497	NA	4.89974	1	38.1	104.3	37.8	48.5	25.2	50.8	355836	132102	112200	160.2	340	663.5	658.8	52.6	684.1	1239.8	721.8
0830-1	pseudoavenae	Poales	Poaceae		CNC	48	47.7	324.8	156.3	142.2	78.3	414.9	364.3	85.8	52	403.9	719	74.9	201.5	98.1	NA	1639.2	43.3	1.65	1.14553	5.29885	4.65358	2.05403	0.620382	0.874618	4.49959	1	36.6	107.5	36.5	46.5	23.9	55.4	293902	100459	79111	154.3	323	633.3	568.9	102.8	606.1	1089.5	670.1
0831-1	pseudoavenae	Poales	Poaceae	Avena	CNC	61.7	48.9	313.6	169.3	138.9	82.8	416	385.5	NA	NA	NA	695.7	59.9	149.4	104.5	NA	NA	39	NA	NA	5.02415	3.83077	1.42967	0.476403	NA	NA	1	38.2	104.5	36.1	47	21.8	51.4	302088	106064	81203	154.8	302.5	613.4	600.5	60.8	640.8	1127.3	614.3
0831-2	pseudoavenae	Poales	Poaceae	Avena	CNC	60.2	49.2	302.7	146.3	152.9	89.3	408.8	380	99.3	65.2	387.4	731.7	76.1	191.1	106.1	NA	1663	29.2	1.52301	1.30486	4.57783	6.54452	1.80113	0.631318	0.93591	4.37632	1	39.7	104.1	37.9	48	21.1	49.1	228377	97388	65724	136.7	244.7	536.7	536.2	102.3	546.5	981.7	506.9
0836-1	pseudoavenae	Rosales	Rosaceae	Prunus	CNC	NA	57.7	411.8	272.2	227.2	115.6	473.3	NA	108	38.7	548.6	1008.9	121	202.5	NA	NA	1747.1	39.3	2.7907	0.892562	4.09429	5.15267	NA	0.491744	NA	NA	1	32.7	115.5	35.3	47.9	22	53.8	516916	165720	159171	215.1	410.6	773.4	811.7	64.3	847.7	1485.9	862
0041-1	sciripifolii	Poales	Cyperaceae	Scirpus	USNM	68.3	71.1	NA	NA	NA	NA	NA	464.5	135.3	65	NA	NA	NA	195.6	130.3	27.7	2424.9	39.7	2.08154	NA	NA	4.92695	1.50115	NA	1.03837	5.22045	NA	NA	NA	35.3	46.8	21.4	49.4	950879	356889	236333	300.8	477.1	1221.3	1062	128.1	1111.5	2007.5	1049.6
0041-10	sciripifolii	Poales	Cyperaceae	Scirpus	USNM	69.9	63.7	413.9	281.9	209.7	99.8	NA	441	NA	NA	546.7	1070.2	98.7	181.5	121.3	31.7	2247.1	62.8	NA	NA	NA	2.89013	NA	0.438512	NA	NA	1	35.2	113.7	34.5	46.1	15.7	48.8	739425	296285	193238	317.1	418.3	1086.8	947.8	168.3	982.9	1798.5	879.8
0041-11	sciripifolii	Poales	Cyperaceae	Scirpus	USNM	75.4	63.9	308.1	185.8	169.2	93.1	328.2	NA	NA	NA	539.3	1040.6	99.6	161.5	122.9	48.1	2244.2	45.7	NA	NA	3.52524	3.53392	NA	0.52418	NA	NA	1	34.2	117.1	NA	NA	NA	NA	745772	NA	NA	358.4	441.6	940.1	NA	NA	1045.6	1754.8	790.2
0041-2	sciripifolii	Poales	Cyperaceae	Scirpus	USNM	75.9	73.3	428.8	288.6	229.5	117.5	389.8	410.2	NA	NA	559.4	NA	105.4	181.4	125.2	40.3	2121.2	57	NA	NA	3.31745	3.18246	1.44888	0.423041	NA	5.17114	1	34.9	114	36.3	46.9	20.1	48	838281	260996	211450	305.7	452.4	1018.8	1002.8	137.2	1005.2	1812.5	933.3
0041-6	sciripifolii	Poales	Cyperaceae	Scirpus	USNM	80.5	67.9	416.8	286	227.4	113.7	383.8	NA	130.3	50.1	570.9	1200.4	99.4	177.7	NA	NA	2095.2	43.9	2.6008	1.31087	3.37555	4.04784	NA	0.426344	NA	NA	1	NA	NA	NA	NA	NA	NA	NA	NA	NA	NA	NA	NA	NA	NA	NA	NA	NA
0042-1	sciripifolii	Poales	Cyperaceae	Prunus	USNM	62.9	65.7	386.8	240.9	215	115.9	364.4	427.4	138.5	60	538.2	1025.2	103.1	140.1	NA	34.4	2333.3	52.2	2.30833	1.34336	3.14409	2.68391	NA	0.362203	NA	5.45929	1	NA	NA	NA	NA	NA	NA	NA	NA	NA	NA	NA	NA	NA	NA	NA	NA	NA
0042-2	sciripifolii	Poales	Cyperaceae	Prunus	USNM	64	68.7	356.3	236.3	191.8	99.1	355.2	443.8	135.7	59.2	556.8	1036.3	107.9	158.5	NA	35.7	2359.8	54.4	2.29223	1.25765	3.58426	2.9136	NA	0.44485	NA	5.31726	1	NA	NA	NA	NA	NA	NA	NA	NA	NA	NA	NA	NA	NA	NA	NA	NA	NA
0042-3	sciripifolii	Poales	Cyperaceae	Prunus	USNM	71.7	68	365.8	245.3	192.9	107.2	358.3	NA	139.3	79.6	585.6	1102.1	106.5	163	NA	37.9	2483.9	57	1.75	1.30798	3.34235	2.85965	NA	0.445599	NA	NA	1	NA	NA	NA	NA	NA	NA	NA	NA	NA	NA	NA	NA	NA	NA	NA	NA	NA
0042-4	sciripifolii	Poales	Cyperaceae	Prunus	USNM	66.5	60.8	317.3	202.5	186.1	89.5	304.1	403.2	128	56.5	536.2	969.3	105.6	140.4	116.5	25.2	2120.4	47.4	2.26549	1.21212	3.39777	2.96203	1.20515	0.442483	1.09871	5.25893	1	30.6	119.4	NA	NA	16.5	50.5	604420	123154	133716	271.3	502.1	753.8	773.8	122	860.2	1616.6	778.9
0048-1	sciripifolii	Poales	Cyperaceae	Scirpus	USNM	74.5	59.6	387.7	233.5	232.3	98	379.8	409.5	NA	NA	597.9	1099.7	98.6	175.6	NA	NA	1810.4	54.2	NA	NA	3.87551	3.23985	NA	0.452928	NA	4.421	1	NA	NA	NA	NA	NA	NA	NA	NA	NA	NA	NA	NA	NA	NA	NA	NA	NA
0048-2	sciripifolii	Poales	Cyperaceae	Scirpus	USNM	83.5	54.9	319.7	234.6	224.4	102.6	343.8	431.6	NA	65.2	560.2	1118.2	100.3	162.9	113.7	NA	1997.3	35.9	NA	NA	3.35088	4.5376	1.43272	0.50954	NA	4.62766	1	39.2	111.2	34.1	50.8	18.2	53.4	816972	260867	164755	331.9	549.9	918.3	509.6	138	984.6	1759.4	802.6
0728-2	sciripifolii	Poales	Cyperaceae	Scirpus	NHMUK	63.3	66.3	405	253.4	214.1	112.9	398.2	450.7	133.1	67.6	573.4	1059.5	98.4	167.7	130.4	38.5	2272.2	57.1	1.96893	1.35264	3.52702	2.93695	1.28604	0.414074	1.02071	5.04149	1	36.4	117.6	35.9	49.4	17.3	49.2	743948	308867	167759	330.8	421.2	975	891.7	188.9	991.5	1775.5	855.6
0730-1	sciripifolii	Poales	Cyperaceae	Scirpus	NHMUK	69.7	61.2	378.7	207.4	186.6	100.2	378.1	425.8	123.9	NA	566.6	1055.4	90	163.3	121.6	46.1	2122.2	56.3	NA	NA	3.77345	2.90053	NA	0.431212	NA	4.98403	1	NA	NA	NA	NA	NA	NA	NA	NA	NA	NA	NA	NA	NA	NA	NA	NA	NA
0731-2	sciripifolii	Poales	Cyperaceae	Scirpus	NHMUK	60	63.7	456.8	297.5	258.4	115.4	391.5	461.1	135.5	64.8	628.8	1240	NA	181.5	134.5	61.3	2273.6	56.2	2.09105	NA	3.39255	3.22954	1.34944	0.397329	1.00743	4.93082	1	35.6	113.4	34	43.8	18	43.4	853882	378527	226440	360.9	417.4	1158.3	1053.5	130.1	1040.5	1880.4	932.3
0731-3	sciripifolii	Poales	Cyperaceae	Scirpus	NHMUK	71.1	59.7	428.2	311.1	246.6	126	394.2	460	134.8	75.6	653.6	1232.4	102.6	176.6	130.3	NA	2592.2	67	1.78307	1.31384	3.12857	2.63582	1.35533	0.412424	1.03454	5.63522	1	NA	NA	NA	NA	NA	NA	NA	NA	NA	NA	NA	NA	NA	NA	NA	NA	NA
0415-2	splendens	Lamiales	Plantaginaceae	Plantago	USNM	55.2	56.5	464.2	0	171.8	90.6	444.7	411.5	NA	NA	465.1	924.1	91.4	245.1	100.1	68.3	1889.2	74.3	NA	NA	4.90839	3.29879	2.44855	0.528005	NA	4.59101	0	35.5	110.9	35.8	49.6	25	51.4	521001	198540	123337	235.6	371.4	810.2	743.2	130.2	812.3	1451.4	708.8
0760-1	splendens	Poales	Poaceae	Triticum	NHMUK	67.8	66.8	NA	NA	NA	NA	NA	429.7	127.2	66.8	542.7	1005.7	82	236.9	121	91.1	2254.2	66.7	1.90419	1.55122	NA	3.55172	1.95785	NA	1.05124	5.24599	NA	35.4	115.5	32.3	48.5	18.6	53.5	737521	241638	205112	303.2	457.9	937.1	928.1	147.5	974.8	1769.6	1032.9
0762-1	splendens	Poales	Poaceae	Triticum	NHMUK	52.8	53.8	279.1	151.3	129.4	81.6	458.4	410.2	123.1	50.5	442.4	804.3	75.1	214.3	107.4	NA	1483	64.3	2.43762	1.63915	5.61765	3.33281	1.99534	0.767825	1.14618	3.61531	1	NA	NA	NA	NA	NA	NA	NA	NA	NA	NA	NA	NA	NA	NA	NA	NA	NA
0385-2	subterraneum	Malvales	Malvaceae	Gossypium	USNM	65.8	41	281.7	0	100.8	74.7	399.7	360	120	50	355.8	685.2	69.2	209.1	NA	62.1	1552.9	67.9	2.4	1.7341	5.35074	3.07953	NA	0.742279	NA	4.31361	0	36	108.5	33.3	50.2	24.7	51.6	290898	95486	69051	196.6	271.4	599.8	531.7	61	589.3	1053.9	574.8
0387-3	subterraneum	Asparagales	Asphodelaceae	Haworthia	USNM	61.7	36.6	357.2	0	133	72.3	415.5	378.6	121	58.4	376	753.2	83	189.1	74.1	58.4	1547.7	39.4	2.07192	1.45783	5.74689	4.79949	2.55196	0.529395	1.63293	4.08796	0	36.2	111.5	36.2	48.4	33.3	53.7	311230	84041	58074	236.6	328.1	629.3	476	99.7	631.9	1095	677.4
0388-1	subterraneum	Caryophyllales	Cactaceae	Echinocactus	USNM	51.4	49	404.4	0	135.8	84	466	NA	121.9	50.6	462.5	873.6	79.5	226.1	103.9	61.1	1783.4	63.5	2.40909	1.53333	5.54762	3.56063	2.17613	0.5591	1.17324	NA	0	38.2	107.9	35.1	49.9	29.7	53.9	419164	112490	84178	249.2	375.6	765.6	579.8	56.7	761.6	1311.8	861.2
0389-1	subterraneum	Lamiales	Plantaginaceae	Plantago	USNM	59.5	38	273.5	0	98.3	68.3	378.2	380.8	119.3	51.2	341.4	648.9	62.9	175.8	81.2	40	1478.1	47.9	2.33008	1.89666	5.53734	3.67015	2.16502	0.642779	1.46921	3.88157	0	35.4	105.5	39.1	49	34.2	53.9	256077	77774	66427	158.5	271.6	612.8	509.6	83.8	588.1	1063.5	699.4
0401-1	subterraneum	Solanales	Solanaceae	Nicotiana	USNM	69.2	52.4	260.6	138.1	131	81.1	414.1	NA	113	67.1	442.3	NA	NA	219.9	NA	NA	NA	75.5	1.68405	NA	5.10604	2.91258	NA	0.843822	NA	NA	1	NA	NA	NA	NA	NA	NA	NA	NA	NA	NA	NA	NA	NA	NA	NA	NA	NA
0402-2	subterraneum	Solanales	Solanaceae	Nicotiana	USNM	67.6	50.5	382.5	0	133.2	87.9	468.1	NA	141	79.7	474.2	877.5	79.5	247.4	112.1	NA	2045	84.9	1.76913	1.77358	5.32537	2.91402	2.20696	0.646797	1.25781	NA	0	39.2	115	35.1	43.7	22.9	49.3	312511	120869	80242	177.2	339.2	698.1	595.7	115.5	584.9	1172.7	634.1
0403-2	subterraneum	Solanales	Solanaceae	Nicotiana	USNM	57.6	47.8	314.5	0	110.1	74.5	449.3	455.9	138.5	69.8	464.8	826.8	83.4	226.8	106.1	67.3	1880.1	73.1	1.98424	1.66067	6.03087	3.1026	2.13761	0.721145	1.30537	4.12393	0	28.5	119.6	34	49	26.9	48.8	375804	108115	88512	219.6	330.9	772.8	620.3	115.1	723.1	1304.8	759.9
0404-1	subterraneum	Solanales	Solanaceae	Nicotiana	USNM	54.5	41	352.3	0	107.2	75	442.6	NA	144.1	66.1	NA	NA	NA	228.7	102	80.7	1965.5	83	2.18003	NA	5.90133	2.75542	2.24216	0.649163	1.41275	NA	0	33.2	116.2	35.5	50.3	23.9	54.6	409379	140408	97141	232.8	342.4	743.8	642.9	123.9	745.1	1326.4	745.1
0405-1	subterraneum	Solanales	Solanaceae	Nicotiana	USNM	73.4	59.7	434.8	0	142.1	82.5	512.1	NA	137.2	88.8	532.7	927.9	86.8	257.4	121.7	68.8	2345.3	74.8	1.54505	1.58065	6.20727	3.44118	2.11504	0.591996	1.12736	NA	0	NA	NA	NA	NA	NA	NA	NA	NA	NA	NA	NA	NA	NA	NA	NA	NA	NA
0407-1	subterraneum				USNM	54.8	45.8	336.7	0	113.4	75.7	473	NA	132.4	51.5	422.6	797.6	65.5	234.7	96.9	54.1	1847.9	52.5	2.57087	2.02137	6.24835	4.47048	2.42208	0.69706	1.36636	NA	0	37.8	113.7	36	48.7	31.6	52.8	348208	94187	68954	211.5	345.2	670.4	596.3	118.2	683	1214.9	775.2
0408-1	subterraneum				USNM	63.2	45.8	325	0	110.5	70.7	446.3	NA	134	59.8	426	773.1	75.5	222.8	97.9	79.1	1941	79.6	2.2408	1.77483	6.31259	2.79899	2.27579	0.685538	1.36874	NA	0	30.5	120	33.8	50.1	31	48.9	378419	112636	93291	245	285.1	698.7	608.2	121.5	688.2	1239.6	758.2
0409-1	subterraneum				USNM	59	46.5	404.9	0	119.9	80.4	NA	423.7	142.4	59.3	545.8	970.2	87.8	254.3	124.8	76.5	2346	75	2.40135	1.62187	NA	3.39067	2.03766	0.628056	1.14103	5.53694	0	34	109.9	33.6	50.2	24.1	50.6	458710	141125	127978	211.6	356.2	823.4	759.7	138	811.1	1432.7	898.1
0410-1	subterraneum	Poales	Poaceae	Triticum	USNM	61.2	43.7	276.4	0	87.7	74.5	NA	377.6	126.5	52	398.2	734.4	74.7	217.6	95.9	62.3	1752.3	67.7	2.43269	1.69344	NA	3.21418	2.26903	0.787265	1.31908	4.64062	0	38.7	111	36.5	47.5	31.2	52.8	309188	94254	92765	203.1	346.4	565.7	618.6	79	732.6	1140.9	690.2
0410-2	subterraneum	Poales	Poaceae	Triticum	USNM	66.6	46.6	409.4	0	135.8	89.9	503.4	NA	142.1	51.5	491.1	921.5	84.5	238.7	105.5	55.8	NA	74	2.75922	1.68166	5.59956	3.22568	2.26256	0.583048	1.34692	NA	0	33.7	114.4	30.6	51	22.7	54.7	481173	132485	118421	243.3	417.5	764.5	700.2	103.9	822.2	1475.9	822.4
0410-3	subterraneum	Poales	Poaceae	Triticum	USNM	60.5	44.8	303.9	0	104	76.7	404.3	398.2	130.7	48.6	414.1	785.5	82.7	234.6	100.8	60.2	1760.5	81.7	2.6893	1.58041	5.27119	2.87148	2.32738	0.771964	1.29663	4.42115	0	31.5	116	34.8	51.3	24.4	52.1	343494	89025	98681	203.4	315.2	602	624	107.3	673.1	1202.6	743.8
0410-4	subterraneum	Poales	Poaceae	Triticum	USNM	62.4	46.5	339.6	0	114.7	74.3	444.6	410.9	135	52.3	NA	NA	NA	240.3	100.9	48.8	1697.3	60.9	2.58126	NA	5.98385	3.94581	2.38157	0.707597	1.33796	4.13069	0	NA	NA	NA	NA	NA	NA	NA	NA	NA	NA	NA	NA	NA	NA	NA	NA	NA
0410-5	subterraneum	Poales	Poaceae	Triticum	USNM	56.7	46.2	322.5	0	112.2	70.3	377	383.5	132.4	50.5	403.6	764.4	73.3	217.2	94.7	NA	1701.9	73.6	2.62178	1.80628	5.36273	2.95109	2.29356	0.673488	1.3981	4.43781	0	31.4	120.3	34.3	48.4	25.4	53.9	300413	107822	74263	224.5	303.9	589.8	584	107.1	633.3	1130.4	582.7
0410-6	subterraneum	Poales	Poaceae	Triticum	USNM	60.8	43	372.7	0	109.6	76	450.1	431.4	129.6	51.2	452.7	834.9	70.4	255.3	101.3	67.9	1763.9	73.1	2.53125	1.84091	5.92237	3.49248	2.52024	0.685001	1.27937	4.08878	0	34.9	113.4	34.5	49.7	28.2	47.7	403249	140160	98083	252	366.2	667.8	625	115.3	726.4	1265.6	647.6
0412-8	subterraneum	Poales	Poaceae	Triticum	USNM	61.2	49.2	NA	NA	NA	NA	NA	NA	133.5	74.2	441.2	775.5	79.4	217.1	103.3	NA	1751.4	72.6	1.79919	1.68136	NA	2.99036	2.10165	NA	1.29235	NA	NA	NA	NA	NA	NA	NA	NA	NA	NA	NA	NA	NA	NA	NA	NA	NA	NA	NA
0092-1	tahasa	Poales	Cyperaceae	Carex	USNM	NA	57.1	327.9	179.1	194.7	103.5	381.8	412.9	95.8	54.3	482.8	855.3	93	164.1	124.4	32.3	1822.6	49.9	1.76427	1.03011	3.68889	3.28858	1.31913	0.500457	0.770096	4.41414	1	33.3	114.3	NA	NA	21	49.3	450397	201240	134356	230.4	350.1	764.8	766.7	127.9	811.7	1383.3	688.9
0093-1	tahasa	Poales	Cyperaceae	Carex	USNM	83.3	71.3	404.3	254.2	260.5	110.4	510.3	429.3	114.8	70	589	1041.5	109.9	238	140.3	35.2	1940.1	44.8	1.64	1.04459	4.62228	5.3125	1.69636	0.588672	0.818247	4.51922	1	31.8	114.3	41.2	46.9	28.5	46.6	581841	250528	146095	298.7	449.4	855.3	771.4	155.4	885.8	1487.7	782.8
0094-1	tahasa	Poales	Cyperaceae	Carex	USNM	74.7	56.3	427.6	291.3	275.6	111.8	497.2	431.7	106	54.8	553.6	1032.2	99.7	247.3	125.1	NA	1905.9	51.5	1.93431	1.06319	4.44723	4.80194	1.97682	0.578344	0.847322	4.41487	1	34.8	114.3	37.2	46.4	23.6	46.4	576585	261230	231590	298.1	462.2	725.6	990.2	99.7	947.7	1555.7	837.6
0095-1	tahasa	Poales	Cyperaceae	Carex	USNM	70.4	60.3	328.6	220.5	207.9	105.1	427.1	397.7	94.5	55.9	NA	NA	NA	NA	NA	NA	NA	NA	1.69052	NA	4.06375	NA	NA	NA	NA	NA	1	30.6	112.1	37.4	42	33.8	47.3	323162	140018	91694	192.5	398.7	676.9	661.8	83.1	620.6	1156.5	669.1
0095-2	tahasa	Poales	Cyperaceae	Carex	USNM	58.8	51.2	315	170.9	189.9	95.3	385.2	NA	91.3	48.9	429.9	747.2	81.9	159.2	122.8	31.8	1648.2	37	1.86708	1.11477	4.04197	4.3027	1.29642	0.505397	0.743485	NA	1	38.5	106.3	39.6	45.5	42.1	45.1	366704	175033	93782	234.2	293.9	695	679.8	115.1	664.2	1194.3	690.9
0097-7	tahasa	Poales	Cyperaceae	Carex	USNM	71	54	386.2	306.7	271	103.1	420.7	NA	107.6	52.9	479.8	1027.4	95.5	198.8	130.4	NA	2030.6	47.9	2.03403	1.1267	4.0805	4.15031	1.52454	0.514759	0.825153	NA	1	NA	NA	NA	NA	NA	NA	NA	NA	NA	NA	NA	NA	NA	NA	NA	NA	NA
0099-4	tahasa	Poales	Cyperaceae	Carex	USNM	67.9	48.9	318.2	178.8	189.39	94.1	379.1	365.1	91.3	69.1	414.4	732.1	NA	162.7	104.7	NA	NA	39.3	1.32127	NA	4.02869	4.13995	1.55396	0.511314	0.872015	NA	1	NA	NA	NA	NA	NA	NA	NA	NA	NA	NA	NA	NA	NA	NA	NA	NA	NA
0100-1	tahasa	Poales	Cyperaceae	Carex	USNM	84.1	62.1	420.4	320.4	318.6	123.1	496.7	466.2	111.3	53.3	588	1095.4	115.2	250	139.6	39.9	2421.1	43.9	2.08818	0.966146	4.03493	5.69476	1.79083	0.594672	0.797278	5.19326	1	31.9	117.6	38.6	NA	39.1	44.1	544115	293394	180690	242.3	434.3	911.5	866.6	144.9	904.6	1341	865.2
0101-1	tahasa	Poales	Cyperaceae	Carex	USNM	77.2	60.5	342.7	217.7	229	95.9	443.1	NA	94.1	NA	485.9	847.6	86.1	195.1	127	NA	1692.3	37.8	NA	1.09292	4.62044	5.16138	1.53622	0.569303	0.740945	NA	1	40.2	108	40.2	46.5	27	47.4	422299	159362	112396	257.2	336.8	768.5	682.5	74.2	771.2	1289.6	808.1
0750-1	tahasa	Poales	Cyperaceae	Carex	NHMUK	69	54.7	408.3	301.6	243.1	114.5	401.6	444.8	111.3	72.4	538.8	1008.2	101.3	217.1	150.9	41	2331.3	38.5	1.53729	1.09872	3.50742	5.63896	1.4387	0.531717	0.737575	5.24123	1	34	116.7	37.9	41.8	22.6	44.1	506329	285166	173374	292.7	328.6	912.5	935.7	142.4	855.8	1453.5	742.4
0751-2	tahasa	Poales	Cyperaceae	Carex	NHMUK	55.9	46.9	374.3	183.5	197.1	110.5	368.7	394.7	94	63.1	471.2	830.6	90.6	198.3	98.7	NA	1652.7	45.5	1.4897	1.03753	3.33665	4.35824	2.00912	0.529789	0.952381	4.18723	1	31.9	111.4	37.6	42.2	31.8	46	473923	223066	144817	288	410.8	697.4	776.5	133.5	730.6	1287.8	649.5
0743-1	viridis	Rosales	Rosaceae	Sorbus	NHMUK	45.4	38.7	241.2	0	92.1	60.2	340.8	321.2	103.4	NA	322.3	577.8	63.3	140.5	88.1	30.2	1623.5	48.8	NA	1.63349	5.66113	2.8791	1.59478	0.582504	1.17367	5.05448	0	NA	NA	NA	NA	NA	NA	NA	NA	NA	NA	NA	NA	NA	NA	NA	NA	NA
0744-1	viridis	Rosales	Rosaceae	Sorbus	NHMUK	63.2	55.7	317.2	317.3	160.2	90.6	306.5	416.9	126.8	NA	438.1	893.8	92.6	212.3	128.6	NA	2042.7	62.9	NA	1.36933	3.383	3.3752	1.65086	0.669294	0.986003	NA	1	33.9	119.1	35	46	22.3	49.1	523068	198468	124862	291.7	352.9	810.6	823.2	138.1	828.7	1437.5	714.9
0791-1	viridis	Rosales	Rosaceae	Malus	CNC	55.2	53.9	299.3	197.6	161.5	95.3	276.7	430.2	118.3	51.3	500.4	923.2	94.7	209.9	141.1	37	2052.6	84.9	2.30604	1.24921	2.90346	2.47232	1.4876	0.701303	0.838412	4.77127	1	32.5	115.1	33.7	45.5	29.8	47.2	566419	214709	129782	237.9	411.2	1019.2	804.4	117	898.6	1616.7	960.6
0792-1	viridis	Rosales	Rosaceae	Malus	CNC	65.5	55.5	298.3	187.3	174.2	94.7	309.7	416.4	127.5	51.1	492.4	902.2	99.4	208.8	128.2	25.8	2128	66.2	2.49511	1.2827	3.27033	3.15408	1.62871	0.699966	0.99454	5.11047	1	34.8	112.4	36.1	45.5	24.7	50.6	611754	168232	200603	337.1	335.1	811.1	882.1	105.2	851.8	1444.1	929
0794-1	viridis	Rosales	Rosaceae	Cotoneaster	CNC	71	66	348.7	244.7	184.6	123.1	342.1	NA	132.7	70.5	559	1083.8	103.3	241.6	155.3	52.3	2765.3	75.1	1.88227	1.28461	2.77904	3.21704	1.5557	0.692859	0.854475	NA	1	36.8	120.4	33	44.4	23.1	48.9	732689	273593	195942	387.9	345.7	1045.3	920.2	204.3	990.3	1641.6	942.7
0795-1	viridis	Rosales	Rosaceae	Cotoneaster	CNC	65.1	63.9	339.9	190	NA	NA	NA	420.2	127.8	61	513.2	940.5	91.3	208.1	137.2	42.6	2285.1	69.6	2.09508	1.39978	NA	2.98994	1.51676	0.612239	0.931487	5.43812	1	NA	NA	NA	NA	NA	NA	NA	NA	NA	NA	NA	NA	NA	NA	NA	NA	NA
0796-1	viridis	Rosales	Rosaceae	Sorbus	CNC	65.9	56.7	372.9	234.9	204.4	94.8	383.9	402.2	129.2	63.5	542.9	998.9	97.2	221.4	151.1	35	2562.2	67.6	2.03465	1.32922	4.04958	3.27515	1.46525	0.593725	0.855063	6.37046	1	35.1	112.7	35.1	45.4	22	48	751594	265653	189618	281.2	445.1	998.3	889.7	176.2	966.1	1695	777.1
0797-1	viridis	Rosales	Rosaceae	Sorbus	CNC	53.2	56.4	256.4	161.2	152.5	86.6	257	415.3	125.6	80.3	426.6	739	88.3	218.7	125	21.5	2037.5	67.4	1.56413	1.42242	2.96767	3.24481	1.7496	0.852964	1.0048	4.90609	1	33.9	111.7	36.1	46.5	25.9	52.4	478858	203889	138151	224.8	309.9	772.5	782.4	170.9	863.3	1406.4	664.5
0798-1	viridis	Rosales	Rosaceae	Sorbus	CNC	65.2	61.5	367.1	265.6	189.4	102.4	340.6	454.9	131.3	83	591.8	1089.8	95.1	230.9	154.8	37.3	2614.7	70.2	1.58193	1.38065	3.32617	3.28917	1.4916	0.628984	0.848191	5.74786	1	35.3	112.2	34.6	42.4	22.6	43.6	727491	280432	184917	312.5	420.8	1072.1	919.8	222.6	997.5	1661	819.8
0801-1	viridis	Rosales	Rosaceae	Sorbus	CNC	49.3	38.5	248.2	0	90.8	55.8	336.2	329.4	100	57.9	321.9	574.7	61.7	148	71.6	29.3	1608.4	60.8	1.72712	1.62075	6.02509	2.43421	2.06704	0.596293	1.39665	4.88282	0	32.7	116.8	36.6	49	39	51.5	222189	78503	56497	179.2	235.6	497.6	489.6	110.6	545.5	932.8	560.4
0802-1	viridis	Rosales	Rosaceae	Sorbus	CNC	59	60.2	290	125.4	118.8	76.7	389.8	376.8	106.7	56.4	436.3	801.1	74.1	188.7	113.3	31.5	1910.9	64.1	1.89184	1.43995	5.08214	2.94384	1.66549	0.65069	0.941748	5.07139	1	38.8	112.4	38.9	44.2	28.2	52.4	349081	117628	89165	233.1	304.8	694.9	589.6	140.8	713.7	1129.5	693.5
0804-1	viridis	Rosales	Rosaceae	Sorbus	CNC	57.5	47.6	256.1	128.4	112.9	70	333.3	374.5	102.5	NA	407.6	718.3	64	187.9	NA	28	1433.5	73.5	NA	1.60156	4.76143	2.55646	NA	0.733698	NA	3.82777	1	33.6	116	38	45.9	25.6	54.3	407956	131337	96121	243.6	310.3	741.5	640	159.5	707.1	1234.3	823.2
0805-1	viridis	Rosales	Rosaceae	Sorbus	CNC	51.7	49.1	222.1	98.5	102.4	66.2	353.9	359.5	116.7	50.9	374.4	737.3	72.9	169.7	96.5	40.5	1450.6	60.4	2.29273	1.60082	5.34592	2.8096	1.75855	0.76407	1.20933	4.03505	1	38.1	105.5	37.5	51.5	32.7	51.1	426225	103598	89212	219.6	232.1	823.6	616.6	94.3	759.8	1312.7	983.3
0806-1	viridis	Rosales	Rosaceae	Sorbus	CNC	45.4	47.5	192.5	96.9	98.6	61.1	319.4	377.5	114	58.7	342	667.7	61.1	158.9	85.5	44.9	1593.1	53.6	1.94208	1.86579	5.2275	2.96455	1.85848	0.825455	1.33333	4.22013	1	34.3	112	37.7	47.2	36.7	46.8	286208	114512	61962	163.1	346.9	630.4	533.4	132.7	628	1111	627.2
[truncated: 33 more columns]

## Sheet: Ratios
								bl	head		bl	fem-l		bl	siph-l		bl	tib-l		bl	dist-l		bl	ant-1		bl	ant-2		fem-l	head		bl	rost-l
								1276.8	353.7		1276.8	392.8		1276.8	113.8		1276.8	725.4		1276.8	80		1276.8	53		1276.8	42.2		392.8	353.7		1276.8	86.2
								1316.5	379.6		1316.5	450		1316.5	135.6		1316.5	834.6		1316.5	86.3		1316.5	58.4		1316.5	53.6		450	379.6		1316.5	125.1
								1952.8	445.2
								2272.9	448.4		1952.8	563.4		1952.8	128		1952.8	1053.3		1952.8	114.2		1952.8	67.9		1952.8	52.3		563.4	445.2		1952.8	101.3
								1927	421.6		2272.9	489.2		2272.9	130.7		2272.9	1074.7		2272.9	122.8		2272.9	75.1		2272.9	58.1		489.2	448.4		2272.9	104.5
								1697.9	419.7		1927	554.7		1927	143.2		1927	980.6		1927	102.8		1927	60.7		1927	63.5		554.7	421.6
								1552.7	384.7					1697.9	118.3											1697.9	58.2
								2245.8	479.6		1552.7	487.8		1552.7	131.5		1552.7	864.5					1552.7	62.2		1552.7	56		487.8	384.7
								1934.6	417.9					2245.8	141.8								2245.8	68.6		2245.8	68.8					2245.8	115.4
								2161.4	426		1934.6	506.6		1934.6	143.6		1934.6	893.8		1934.6	95.8		1934.6	66.3		1934.6	60.8		506.6	417.9		1934.6	97.9
								1859.8	446		2161.4	464.9		2161.4	129.8		2161.4	772.9		2161.4	104		2161.4	52.7		2161.4	63.8		464.9	426		2161.4	106.3
								1776.3	401.8		1859.8	620.7		1859.8	154.9		1859.8	1071.1					1859.8	65.2		1859.8	62.3		620.7	446		1859.8	109.6
								1412.2	393		1776.3	475.7		1776.3	122.2		1776.3	855.2		1776.3	106.9		1776.3	50.2		1776.3	61.4		475.7	401.8
								1821.8	441.7		1412.2	407.1		1412.2	104.1		1412.2	645.8		1412.2	103.9					1412.2	57.2		407.1	393		1412.2	108.7
								2612.6	426.6					1821.8	131.2		1821.8	731.5					1821.8	72		1821.8	58.7					1821.8	112.9
								2352.6	482.6		2612.6	520.3		2612.6	226.3		2612.6	1025.7		2612.6	112.1		2612.6	64		2612.6	57.3		520.3	426.6		2612.6	137.4
								2404.5	498.4
								1689.8	376.8
								1797.8	390.6
								1745.6	375.2
								1784.5	418.1																				444.9	427.7
								1257.8	378.6		2352.6	573.3		2352.6	367		2352.6	1020.1		2352.6	115.7					2352.6	69.3		573.3	482.6
								2284.3	404.4		2404.5	638.9		2404.5	371.6		2404.5	1205.5		2404.5	126.5		2404.5	75		2404.5	76.9		638.9	498.4		2404.5	171.3
								1607.7	355.6		1689.8	413.5		1689.8	216.6		1689.8	740.6		1689.8	67.6		1689.8	64.6		1689.8	54.4		413.5	376.8		1689.8	128.1
								2502.2	431.1		1797.8	437.5		1797.8	186.9		1797.8	755.6		1797.8	72.6		1797.8	57.1		1797.8	56.5		437.5	390.6		1797.8	112.2
								2826	435.7		1745.6	438.2		1745.6	199.9		1745.6	820.5		1745.6	69.1		1745.6	60		1745.6	51.4		438.2	375.2		1745.6	113.8
								1601.8	421.6		1784.5	379.7		1784.5	172.7		1784.5	674.8		1784.5	70.3		1784.5	57.1		1784.5	53.6		379.7	418.1		1784.5	110.9
								2322.1	444.2		1257.8	382.8		1257.8	165.3		1257.8	727.1		1257.8	78.3		1257.8	57.8		1257.8	58.6		382.8	378.6
								2593.3	442.3		2352.6	529.5		2352.6	228.2		2352.6	994.2		2352.6	103		2352.6	67.2		2352.6	50.7					2352.6	130.3
								2383.3	455.8		2164.4	506.8		2164.4	210.4		2164.4	974		2164.4	100.1		2164.4	61.7		2164.4	63.4					2164.4	128.8
								2463.8	485.1		2284.3	553.7		2284.3	223.6		2284.3	1008.3		2284.3	93.1		2284.3	64.9		2284.3	54.3		553.7	404.4		2284.3	131.5
								2002.1	435.6		1607.7	371.7		1607.7	165.8		1607.7	701.1		1607.7	65.1		1607.7	54.1		1607.7	42.8		371.7	355.6		1607.7	104.8
								1668.1	406.9		2502.2	580.8		2502.2	256.4		2502.2	1132.4		2502.2	101.1		2502.2	72.5		2502.2	65.2		580.8	431.1		2502.2	131.1
								2312.8	420		2826	598.2		2826	257.4		2826	1129.7		2826	103.7		2826	68.2		2826	57.8		598.2	435.7		2826	131.5
								1877	427.2		1601.8	430.6		1601.8	220.5		1601.8	685.5		1601.8	92.2		1601.8	48.9		1601.8	48.2		430.6	421.6		1601.8	112.6
								2024.2	401.5		2449.5	453.7		2449.5	221.3		2449.5	1014.2		2449.5	104.9		2449.5	56.1		2449.5	60.9					2449.5	129.2
								2052.1	416.7		2657.5	558.6		2657.5	245.1		2657.5	988.8		2657.5	92.1		2657.5	70.6		2657.5	49.9					2657.5	134.1
								1760.6	381.8		2322.1	583.2		2322.1	258.1		2322.1	960.7		2322.1	93.4		2322.1	63.1		2322.1	58.6		583.2	444.2
								2111.6	437.3		2593.3	596.7		2593.3	264.1		2593.3	1064.2		2593.3	100.1		2593.3	67		2593.3	58.2		596.7	442.3		2593.3	124.9
								1744.7	399.9		2383.3	585.5		2383.3	255.4		2383.3	1054.9		2383.3	93.2		2383.3	66.2		2383.3	56.6		585.5	455.8		2383.3	136.3
								1759.5	408.9		2463.8	539.6		2463.8	244.4		2463.8	1016		2463.8	105.3		2463.8	67.6		2463.8	61.7		539.6	485.1
								2177.2	441.2		2336.8	523.7		2336.8	237.8		2336.8	1038.8		2336.8	92.8		2336.8	59.5		2336.8	52.2					2336.8	125.7
								2457.4	438.1																				516.6	419.5
								1954.1	395.2		2376.1	538.2		2376.1	243.6		2376.1	953.4					2376.1	61.9		2376.1	53.3					2376.1	136.3
								2005.6	407.9		2383.3	520.1		2383.3	243.4		2383.3	946.1		2383.3	90					2383.3	41.5					2383.3	130.6
								1950.2	399.7		2002.1	490.8		2002.1	213.4		2002.1	948.6		2002.1	103.1		2002.1	57.4		2002.1	49.2		490.8	435.6		2002.1	127.9
								1542.9	412.7					1668.1	186.2								1668.1	49.1		1668.1	49.2					1668.1	125.5
								1922.4	412.6		2312.8	549.5		2312.8	231.6		2312.8	974.6		2312.8	83.1		2312.8	67		2312.8	66.4		549.5	420		2312.8	120.2
								1666.4	380.8		1877	457.9		1877	228.4		1877	851.4		1877	77.8		1877	64.1		1877	50.5		457.9	427.2		1877	106
								2174.3	410.9		2077.9	500.2		2077.9	213.6		2077.9	859.5		2077.9	88		2077.9	69.7		2077.9	60					2077.9	118.7
								1911	405.5		2024.2	477.7		2024.2	215.1		2024.2	880.2		2024.2	85.7		2024.2	59.9		2024.2	57.2		477.7	401.5		2024.2	131.4
								1678.7	345.2		1969	496		1969	177.4		1969	864.4		1969	87.7		1969	66.9		1969	57.4					1969	117
								1911	427.5		2052.1	489		2052.1	211.7		2052.1	916.6		2052.1	90.8		2052.1	61.8		2052.1	56.4		489	416.7		2052.1	135.4
								1776.2	405.2		1760.6	391.1		1760.6	183.3		1760.6	722.8		1760.6	81.5		1760.6	61.3		1760.6	56.4		391.1	381.8		1760.6	110.4
								2265.2	435.9		2111.6	507.3		2111.6	231.7		2111.6	904.9		2111.6	78.5		2111.6	67.7		2111.6	51.6		507.3	437.3		2111.6	107.5
								1748.9	398.7		1744.7	410.7		1744.7	178.7		1744.7	805.9		1744.7	68.7		1744.7	62.9		1744.7	53.6		410.7	399.9		1744.7	112.4
								1924.9	441.5																				479.8	418.2
								1790.8	399.1		1759.5	453.7		1759.5	188.9		1759.5	847.6		1759.5	77.2		1759.5	54.5		1759.5	62.5		453.7	408.9		1759.5	124.4
								2271.4	435.4		2177.2	517		2177.2	213.8		2177.2	948.8		2177.2	81.6		2177.2	77.8		2177.2	65.7		517	441.2		2177.2	114.6
								1658.9	379.8		2457.4	552.5		2457.4	233.5		2457.4	1025.1		2457.4	91.6		2457.4	50.2		2457.4	47.9		552.5	438.1		2457.4	136.3
								2497.6	436.2		1954.1	430.2		1954.1	199.5		1954.1	802.2		1954.1	77.6		1954.1	47.3		1954.1	66.7		430.2	395.2		1954.1	118.6
								1631	365.4		2005.6	452.1		2005.6	196.7		2005.6	792.8		2005.6	73.2		2005.6	46.9		2005.6	63.5		452.1	407.9		2005.6	119.9
								2025.4	426.1																				473.3	395.2
								2075.7	380.4		1950.2	460.2		1950.2	198.3		1950.2	860.9		1950.2	81.5		1950.2	57.4		1950.2	57.8		460.2	399.7		1950.2	119.1
								2202.1	470.2																				439.5	399
								1962.8	406.8		1542.9	421		1542.9	185		1542.9	780.6		1542.9	76.9		1542.9	55.3		1542.9	53.6		421	412.7		1542.9	111
								1622.5	417.2		1922.4	475.2		1922.4	192.9		1922.4	853.5		1922.4	61.6		1922.4	57.9		1922.4	48.9		475.2	412.6		1922.4	110.6
								1850.1	406.8		1666.4	338		1666.4	175.2		1666.4	710.2		1666.4	63.9		1666.4	55.9		1666.4	52.3		338	380.8		1666.4	101.6
								2369.9	419.3		2174.3	519.7		2174.3	226		2174.3	906.7		2174.3	82.6		2174.3	60.4		2174.3	66.9		519.7	410.9		2174.3	120.1
								1650.4	426.9		1911	479.3		1911	213.7		1911	865		1911	79.1		1911	58.7		1911	59.7		479.3	405.5		1911	123.8
								1700.2	373.7		1678.7	439.4		1678.7	193.2		1678.7	809.6		1678.7	59.7		1678.7	61.7		1678.7	57.3		439.4	345.2		1678.7	107.1
								1827	380.8		1911	544		1911	243.2		1911	1023.8		1911	83.3		1911	67.6		1911	60.6		544	427.5		1911	119.2
								1741.2	407.3		1776.2	432.5		1776.2	194.6		1776.2	786.2		1776.2	70.2		1776.2	58.7		1776.2	45.1		432.5	405.2		1776.2	109.3
								1587.3	386.9		2265.2	526.9		2265.2	214.4		2265.2	1011.6		2265.2	75.6		2265.2	61.5		2265.2	60.6		526.9	435.9		2265.2	116.6
								2267.9	435		1748.9	450.3		1748.9	190.1		1748.9	836.7		1748.9	68.8		1748.9	56.8		1748.9	53.7		450.3	398.7		1748.9	113.5
								2057.1	417.4		1924.9	565		1924.9	234.9		1924.9	1001.6		1924.9	81.3		1924.9	57.3		1924.9	63.7		565	441.5		1924.9	110.9
								1467.4	367.9		1790.8	490.4		1790.8	199.7		1790.8	924		1790.8	74.3		1790.8	60.3		1790.8	57.1		490.4	399.1		1790.8	110.8
								1286.7	412.5		1858.4	481		1858.4	224		1858.4	876		1858.4	70.7		1858.4	62.3		1858.4	61.8					1858.4	117
								1952.7	407.4		2271.4	520		2271.4	232		2271.4	1007.6		2271.4	86.6		2271.4	65.1		2271.4	54.3		520	435.4		2271.4	123.3
								1760.4	398.5		1658.9	421.6		1658.9	175.8		1658.9	760.3		1658.9	72.9		1658.9	52.3		1658.9	47.3		421.6	379.8		1658.9	109.6
								1877	409.4																				526.5	423.7
								1873.1	428.1		2497.6	582.3		2497.6	233.5		2497.6	1055.5		2497.6	82.3		2497.6	62.6		2497.6	63.4		582.3	436.2		2497.6	121.5
								1996.2	455.7		1631	348.1		1631	175.8		1631	666.1		1631	70.2		1631	43.2		1631	46.3		348.1	365.4		1631	110.3
								1681.1	343.1		2122.1	499.6		2122.1	238.1		2122.1	917.6		2122.1	72.6		2122.1	64.5		2122.1	51.2					2122.1	107.3
								1307.9	304.5														2114.5	82.7		2114.5	57					2114.5	113.8
								1639.2	364.3		2025.4	497.6		2025.4	229.7		2025.4	928.6		2025.4	78.3		2025.4	51.6		2025.4	54.5		497.6	426.1		2025.4	114.3
								1663	380																				465.5	421.4
								2424.9	464.5		2075.7	499.7		2075.7	243.9		2075.7	930.2					2075.7	77.3		2075.7	52.1		499.7	380.4		2075.7	109.7
								2121.2	410.2																				501	392.4
								2247.1	441		2202.1	588.4		2202.1	278		2202.1	1089.2		2202.1	81.6		2202.1	75.1		2202.1	62.6		588.4	470.2
								2333.3	427.4		1809	461.9		1809	230.2		1809	871.9		1809	75.6		1809	66.1		1809	48.4					1809	102.2
								2359.8	443.8		1962.8	519.9		1962.8	255.8		1962.8	926.9		1962.8	70.6		1962.8	70.9		1962.8	64.7		519.9	406.8		1962.8	105.1
								2120.4	403.2		1869.7	510.2		1869.7	237		1869.7	959.2		1869.7	74.5		1869.7	63.5		1869.7	61.9					1869.7	107.6
								1810.4	409.5		1622.5	438.4		1622.5	194.6		1622.5	861		1622.5	71.1		1622.5	60.2		1622.5	50.5		438.4	417.2
								1997.3	431.6		1850.1	511.2		1850.1	202.8		1850.1	1036.2		1850.1	113.4		1850.1	65.4		1850.1	56.6		511.2	406.8
								2272.2	450.7		2369.9	432.4		2369.9	215.6		2369.9	833.7		2369.9	80.5		2369.9	68		2369.9	54.3		432.4	419.3		2369.9	101.7
								2122.2	425.8		1650.4	463.2		1650.4	200.3		1650.4	1031.9		1650.4	111.9		1650.4	69.6		1650.4	60.2		463.2	426.9		1650.4	94.4
								2273.6	461.1																				494.3	436.7
								2592.2	460					1700.2	254.5								1700.2	64.1		1700.2	61.7
								1425.6	388.7		1827	433.1		1827	193.6		1827	790.3		1827	76.1		1827	60.9		1827	45.8		433.1	380.8		1827	103.4
								2254.2	429.7		1741.2	422.4		1741.2	221.9		1741.2	757.2		1741.2	73		1741.2	65.3		1741.2	47		422.4	407.3		1741.2	108.3
								1483	410.2
								1889.2	411.5		1587.3	463.4		1587.3	233.2		1587.3	849.4		1587.3	82.3		1587.3	69.6		1587.3	69.6		463.4	386.9
								1552.9	360		2267.9	569		2267.9	261.7		2267.9	1051		2267.9	82		2267.9	72.9		2267.9	68.1		569	435		2267.9	112.6
								1547.7	378.6		1490.2	328.6		1490.2	166.1		1490.2	639.2		1490.2	68.9		1490.2	50.3		1490.2	33.5					1490.2	88.7
								1478.1	380.8					1356.5	150.6		1356.5	575.9		1356.5	63.9		1356.5	49.4		1356.5	39.9					1356.5	92.8
								1924.5	425.5					2057.1	219.2								2057.1	64.5		2057.1	50.2					2057.1	140.6
								2026.6	420.9		1467.4	390		1467.4	162.9		1467.4	963.8		1467.4	115.9		1467.4	57.3		1467.4	54.7		390	367.9		1467.4	110.2
								1880.1	455.9		1286.7	386		1286.7	183.4		1286.7	932.1		1286.7	101.3		1286.7	65.5		1286.7	68.5		386	412.5		1286.7	104.3
								2346	423.7		1952.7	470.7		1952.7	229.7		1952.7	869.6		1952.7	79.4		1952.7	74.5		1952.7	60.8		470.7	407.4
								1752.3	377.6
								1760.5	398.2																				499.8	425.7
								1697.3	410.9					1760.4	202.5								1760.4	64.6		1760.4	47.1					1760.4	103.2
								1701.9	383.5		1877	469.9		1877	165.5		1877	859.9		1877	81.4		1877	62.2		1877	47		469.9	409.4
								1763.9	431.4		1873.1	566.8		1873.1	219.8		1873.1	1082.2		1873.1	118.4		1873.1	65.9		1873.1	57		566.8	428.1
								1822.6	412.9		1780.9	547.1					1780.9	1004.7		1780.9	118.9					1780.9	58.1					1780.9	116.8
								1940.1	429.3		1669.1	545.4		1669.1	208.8		1669.1	1033.8		1669.1	103.5					1669.1	68.6					1669.1	116.1
								1905.9	431.7					1996.2	215.3		1996.2	1068.1		1996.2	121.6		1996.2	80.7		1996.2	51
								2421.1	466.2		1926.4	556.6					1926.4	1025.3		1926.4	115.6		1926.4	70.8		1926.4	61.8					1926.4	111
								2042.7	416.9		1801.4	509.2		1801.4	199.5		1801.4	927.8		1801.4	99.9					1801.4	59.1					1801.4	100.4
								2331.3	444.8		1681.1	439.9		1681.1	219		1681.1	831.1		1681.1	74.9		1681.1	60.5		1681.1	49		439.9	343.1		1681.1	94.7
								1652.7	394.7		1307.9	320.9		1307.9	154.5		1307.9	617					1307.9	51.6		1307.9	49.5		320.9	304.5		1307.9	95.9
								1623.5	321.2		1639.2	403.9		1639.2	201.5		1639.2	719		1639.2	74.9		1639.2	48		1639.2	47.7		403.9	364.3		1639.2	85.8
								2052.6	430.2
								2128	416.4		1663	387.4		1663	191.1		1663	731.7		1663	76.1		1663	60.2		1663	49.2		387.4	380		1663	99.3
								2285.1	420.2		1747.1	548.6		1747.1	202.5		1747.1	1008.9		1747.1	121					1747.1	57.7					1747.1	108
								2562.2	402.2					2424.9	195.6								2424.9	68.3		2424.9	71.1					2424.9	135.3
								2037.5	415.3		2121.2	559.4		2121.2	181.4		2121.2	836		2121.2	105.4		2121.2	75.9		2121.2	73.3		559.4	410.2
								2614.7	454.9		2095.2	570.9		2095.2	177.7		2095.2	1200.4		2095.2	99.4		2095.2	80.5		2095.2	67.9					2095.2	130.3
								1608.4	329.4		2247.1	546.7		2247.1	181.5		2247.1	1070.2		2247.1	98.7		2247.1	69.9		2247.1	63.7		546.7	441
								1910.9	376.8		2244.2	539.3		2244.2	161.5		2244.2	1040.6		2244.2	99.6		2244.2	75.4		2244.2	63.9
								1433.5	374.5		2333.3	538.2		2333.3	140.1		2333.3	1025.2		2333.3	103.1		2333.3	62.9		2333.3	65.7		538.2	427.4		2333.3	138.5
								1450.6	359.5		2359.8	556.8		2359.8	158.5		2359.8	1036.3		2359.8	107.9		2359.8	64		2359.8	68.7		556.8	443.8		2359.8	135.7
								1593.1	377.5		2483.9	585.6		2483.9	163		2483.9	1102.1		2483.9	106.5		2483.9	71.7		2483.9	68					2483.9	139.3
											2120.4	536.2		2120.4	140.4		2120.4	969.3		2120.4	105.6		2120.4	66.5		2120.4	60.8		536.2	403.2		2120.4	128
											1810.4	597.9		1810.4	175.6		1810.4	1099.7		1810.4	98.6		1810.4	74.5		1810.4	59.6		597.9	409.5
											1997.3	560.2		1997.3	162.9		1997.3	1118.2		1997.3	100.3		1997.3	83.5		1997.3	54.9		560.2	431.6
											2272.2	573.4		2272.2	167.7		2272.2	1059.5		2272.2	98.4		2272.2	63.3		2272.2	66.3		573.4	450.7		2272.2	133.1
											2122.2	566.6		2122.2	163.3		2122.2	1055.4		2122.2	90		2122.2	69.7		2122.2	61.2		566.6	425.8		2122.2	123.9
											2273.6	628.8		2273.6	181.5		2273.6	1240					2273.6	60		2273.6	63.7		628.8	461.1		2273.6	135.5
											2592.2	653.6		2592.2	176.6		2592.2	1232.4		2592.2	102.6		2592.2	71.1		2592.2	59.7		653.6	460		2592.2	134.8
											1425.6	435		1425.6	129.6		1425.6	821.3		1425.6	87.9		1425.6	49.2		1425.6	45.2		435	388.7
											2254.2	542.7		2254.2	236.9		2254.2	1005.7		2254.2	82		2254.2	67.8		2254.2	66.8		542.7	429.7		2254.2	127.2
											1483	442.4		1483	214.3		1483	804.3		1483	75.1		1483	52.8		1483	53.8		442.4	410.2		1483	123.1
											1889.2	465.1		1889.2	245.1		1889.2	924.1		1889.2	91.4		1889.2	55.2		1889.2	56.5		465.1	411.5
											1552.9	355.8		1552.9	209.1		1552.9	685.2		1552.9	69.2		1552.9	65.8		1552.9	41		355.8	360		1552.9	120
											1547.7	376		1547.7	189.1		1547.7	753.2		1547.7	83		1547.7	61.7		1547.7	36.6		376	378.6		1547.7	121
											1783.4	462.5		1783.4	226.1		1783.4	873.6		1783.4	79.5		1783.4	51.4		1783.4	49					1783.4	121.9
											1478.1	341.4		1478.1	175.8		1478.1	648.9		1478.1	62.9		1478.1	59.5		1478.1	38		341.4	380.8		1478.1	119.3
											2285.4	484.6		2285.4	154.2		2285.4	836.3		2285.4	85.2		2285.4	58.6		2285.4	57.4					2285.4	87.5
											2008.9	450.8		2008.9	137.1		2008.9	827.7		2008.9	83.9		2008.9	54.5		2008.9	50.3
											2053.5	462.8		2053.5	141.8		2053.5	819.5		2053.5	78.6		2053.5	47.1		2053.5	62					2053.5	87.1
											2045	474.2		2045	247.4		2045	877.5		2045	79.5		2045	67.6		2045	50.5					2045	141
											1924.5	423.4		1924.5	132.3		1924.5	734.2		1924.5	80.4		1924.5	54.3		1924.5	51.1		423.4	425.5		1924.5	82.6
											2026.6	460.4		2026.6	140.3		2026.6	795.4		2026.6	80.9		2026.6	50.8		2026.6	49.4		460.4	420.9		2026.6	81.9
											1880.1	464.8		1880.1	226.8		1880.1	826.8		1880.1	83.4		1880.1	57.6		1880.1	47.8		464.8	455.9		1880.1	138.5
														1965.5	228.7								1965.5	54.5		1965.5	41					1965.5	144.1
											2345.3	532.7		2345.3	257.4		2345.3	927.9		2345.3	86.8		2345.3	73.4		2345.3	59.7					2345.3	137.2
											1847.9	422.6		1847.9	234.7		1847.9	797.6		1847.9	65.5		1847.9	54.8		1847.9	45.8					1847.9	132.4
											1941	426		1941	222.8		1941	773.1		1941	75.5		1941	63.2		1941	45.8					1941	134
											2346	545.8		2346	254.3		2346	970.2		2346	87.8		2346	59		2346	46.5		545.8	423.7		2346	142.4
											1752.3	398.2		1752.3	217.6		1752.3	734.4		1752.3	74.7		1752.3	61.2		1752.3	43.7		398.2	377.6		1752.3	126.5
											1760.5	414.1		1760.5	234.6		1760.5	785.5		1760.5	82.7		1760.5	60.5		1760.5	44.8		414.1	398.2		1760.5	130.7
														1697.3	240.3								1697.3	62.4		1697.3	46.5					1697.3	135
											1701.9	403.6		1701.9	217.2		1701.9	764.4		1701.9	73.3		1701.9	56.7		1701.9	46.2		403.6	383.5		1701.9	132.4
											1763.9	452.7		1763.9	255.3		1763.9	834.9		1763.9	70.4		1763.9	60.8		1763.9	43		452.7	431.4		1763.9	129.6
											1751.4	441.2		1751.4	217.1		1751.4	775.5		1751.4	79.4		1751.4	61.2		1751.4	49.2					1751.4	133.5
											1822.6	482.8		1822.6	164.1		1822.6	855.3		1822.6	93					1822.6	57.1		482.8	412.9		1822.6	95.8
											1940.1	589		1940.1	238		1940.1	1041.5		1940.1	109.9		1940.1	83.3		1940.1	71.3		589	429.3		1940.1	114.8
											1905.9	553.6		1905.9	247.3		1905.9	1032.2		1905.9	99.7		1905.9	74.7		1905.9	56.3		553.6	431.7		1905.9	106
											1648.2	429.9		1648.2	159.2		1648.2	747.2		1648.2	81.9		1648.2	58.8		1648.2	51.2					1648.2	91.3
											2030.6	479.8		2030.6	198.8		2030.6	1027.4		2030.6	95.5		2030.6	71		2030.6	54					2030.6	107.6
																													414.4	365.1
											2421.1	588		2421.1	250		2421.1	1095.4		2421.1	115.2		2421.1	84.1		2421.1	62.1		588	466.2		2421.1	111.3
											1692.3	485.9		1692.3	195.1		1692.3	847.6		1692.3	86.1		1692.3	77.2		1692.3	60.5					1692.3	94.1
											2042.7	438.1		2042.7	212.3		2042.7	893.8		2042.7	92.6		2042.7	63.2		2042.7	55.7		438.1	416.9		2042.7	126.8
											2331.3	538.8		2331.3	217.1		2331.3	1008.2		2331.3	101.3		2331.3	69		2331.3	54.7		538.8	444.8		2331.3	111.3
											1652.7	471.2		1652.7	198.3		1652.7	830.6		1652.7	90.6		1652.7	55.9		1652.7	46.9		471.2	394.7		1652.7	94
											1623.5	322.3		1623.5	140.5		1623.5	577.8		1623.5	63.3		1623.5	45.4		1623.5	38.7		322.3	321.2		1623.5	103.4
											2052.6	500.4		2052.6	209.9		2052.6	923.2		2052.6	94.7		2052.6	55.2		2052.6	53.9		500.4	430.2		2052.6	118.3
											2128	492.4		2128	208.8		2128	902.2		2128	99.4		2128	65.5		2128	55.5		492.4	416.4		2128	127.5
											2765.3	559		2765.3	241.6		2765.3	1083.8		2765.3	103.3		2765.3	71		2765.3	66					2765.3	132.7
											2285.1	513.2		2285.1	208.1		2285.1	940.5		2285.1	91.3		2285.1	65.1		2285.1	63.9		513.2	420.2		2285.1	127.8
											2562.2	542.9		2562.2	221.4		2562.2	998.9		2562.2	97.2		2562.2	65.9		2562.2	56.7		542.9	402.2		2562.2	129.2
											2037.5	426.6		2037.5	218.7		2037.5	739		2037.5	88.3		2037.5	53.2		2037.5	56.4		426.6	415.3		2037.5	125.6
											2614.7	591.8		2614.7	230.9		2614.7	1089.8		2614.7	95.1		2614.7	65.2		2614.7	61.5		591.8	454.9		2614.7	131.3
											1608.4	321.9		1608.4	148		1608.4	574.7		1608.4	61.7		1608.4	49.3		1608.4	38.5		321.9	329.4		1608.4	100
											1910.9	436.3		1910.9	188.7		1910.9	801.1		1910.9	74.1		1910.9	59		1910.9	60.2		436.3	376.8		1910.9	106.7
											1433.5	407.6		1433.5	187.9		1433.5	718.3		1433.5	64		1433.5	57.5		1433.5	47.6		407.6	374.5		1433.5	102.5
											1450.6	374.4		1450.6	169.7		1450.6	737.3		1450.6	72.9		1450.6	51.7		1450.6	49.1		374.4	359.5		1450.6	116.7
											1593.1	342		1593.1	158.9		1593.1	667.7		1593.1	61.1		1593.1	45.4		1593.1	47.5		342	377.5		1593.1	114
