# Supplementary material for: Reexamination of Rhopalosiphum (Hemiptera: Aphididae) using linear discriminant analysis to determine the validity of synonymized species, with some new synonymies and distribution data
Source: Biodivers Data J. 2020 Jan 27;8:e49102. doi: 10.3897/BDJ.8.e49102 (PMC6997245; doi:10.3897/BDJ.8.e49102)
Supplement: Supplementary material 4 — Rhopalosiphum measurements, apterae, synonymized species [file bdj-08-e49102-s004.xlsx]

## Sheet: Sheet1
						ant-1	ant-2	ant-3	ant-4	ant-5	ant-6	ant-pt	head	rost-l	rost-w	fem-l	tib-l	dist-l	siph-l	caud-l	abdset-l	bl	siph-w	rost-l:rost-w	rost-l:dist-l	ant-pt:ant-6	siph-l:siph-w	siph-l:caud-l	siph-l:ant-3	rost-l:caud-l	bl-head	ant3-4 fused
Specimen	species	host order	host family	host genus	Deposited at	1	2	3	4	5	6	7	8	9	10	11	12	13	14	15	16	17	18	19	20	21	22	23	24	25	26	27
0716-1	Aphis africana					56.1	42.2	267.4	0	142.1	81.7	304.5	358.9	NA	NA	NA	656.3	70.7	119.2	153.8	NA	1377.7	50.9	NA	NA	3.72705	2.34185	0.775033	0.445774	NA	3.83867	1
0716-2	Aphis africana					53.6	42.9	299.2	0	153.2	88.5	308.8	359.1	NA	NA	388.7	665.2	77.8	110.8	138.2	NA	1586.8	61.7	NA	NA	3.48927	1.79579	0.801737	0.370321	NA	4.41882	1
0716-3	Aphis africana					54.7	41.9	167.7	101	82.3	77	152.7	329.6	82.2	50.4	368.9	628.9	76.5	143.4	98.2	NA	1342.5	45.2	1.63095	1.07451	1.98312	3.17257	1.46029	0.855098	0.837067	4.07312	0
0716-5	Aphis africana					72.1	57.7	252.2	161.2	155.3	117.3	238.1	420.2	106.1	59.6	588.9	939.7	115.4	167.4	141	NA	2065.1	56.2	1.7802	0.919411	2.02984	2.97865	1.18723	0.663759	0.752482	4.91456	0
0765-1	Aphis africana					41.1	39.2	166.1	NA	NA	NA	NA	359.2	NA	NA	375	585.1	NA	132.6	103.9	NA	1406.6	44.1	NA	NA	NA	3.0068	1.27623	0.798314	NA	3.91592	NA
0765-2	Aphis africana					38	28.4	125.3	70.9	71	64.8	87.8	257.6	68.1	46.7	269.3	495.6	73.9	116.5	82.7	NA	1160.9	35.9	1.45824	0.921516	1.35494	3.24513	1.40871	0.929769	0.823458	4.5066	0
0765-3	Aphis africana					48.9	48.7	168.6	100	89.1	79.5	147.8	355.9	84.9	49.9	350.5	597.3	83.8	143.9	107.2	NA	1435.6	42.5	1.7014	1.01313	1.85912	3.38588	1.34235	0.853499	0.791978	4.03372	0
0765-4	Aphis africana					59.7	49.3	213.7	104.2	103.1	83	156.1	376.4	83.8	55.5	379.8	691.1	NA	135.9	104.7	NA	1773.1	37.9	1.50991	NA	1.88072	3.58575	1.29799	0.635938	0.800382	4.71068	0
0765-6	Aphis africana					48.6	40.6	160.7	72.8	86.4	79.2	160.9	351	84.9	47	319.1	545	80.6	130.4	101.3	NA	1334	38.1	1.80638	1.05335	2.03157	3.42257	1.28727	0.81145	0.838105	3.80057	0
0766-2	Aphis africana					62.1	44.3	170.9	95.7	94.8	79.9	152.7	371.8	76.4	52.5	386.1	639.2	79.3	167.1	115.6	NA	1607.4	37.5	1.45524	0.96343	1.91114	4.456	1.4455	0.977765	0.6609	4.32329	0
0766-3	Aphis africana					55.2	38.8	160.4	97.6	96.5	NA	NA	336.7	80.5	58.7	400.8	650.7	84.7	145.3	118.8	NA	1256.8	36.3	1.37138	0.950413	NA	4.00275	1.22306	0.90586	0.677609	3.7327	0
0383-2	gnaphalii	Poales	Cyperaceae	Cyperus	USNM	83	56.4	196	94	96.2	65.4	320.9	404.7	NA	NA	NA	701.4	NA	215.4	90.5	NA	1946.1	77.3	NA	NA	4.90673	2.78655	2.38011	1.09898	NA	4.80875	0
0384-1	gnaphalii	Asterales	Asteraceae	Gnaphalium	USNM	58.7	61.4	219.5	0	101.9	75.3	348.3	NA	137.9	57.6	382.2	635.5	88	209.6	126.4	94.2	1912	80.8	2.3941	1.56705	4.6255	2.59406	1.65823	0.954897	1.09098	NA	1
0384-3	gnaphalii	Asterales	Asteraceae	Gnaphalium	USNM	65.2	55.1	216.1	0	96.7	69.9	354.8	NA	138.7	67.2	368.2	631.5	86.2	210.3	113	103	1695.6	86.3	2.06399	1.60905	5.07582	2.43685	1.86106	0.973161	1.22743	NA	1
0384-5	gnaphalii	Asterales	Asteraceae	Gnaphalium	USNM	53.9	60.3	193.2	0	97.4	68.5	374.7	NA	136.8	61	370.2	612.9	76.3	194.6	112.3	91.1	1616.9	77.5	2.24262	1.79292	5.47007	2.51097	1.73286	1.00725	1.21817	NA	1
0719-1	Hyadaphis sparganii	Poales	Typhaceae	Sparganium	NHMUK	66.4	62.2	288.8	210.3	163.1	111.4	387.3	479.9	NA	NA	532.8	925.5	120.5	318.8	162.1	NA	2111	49.5	NA	NA	3.47666	6.4404	1.96669	1.10388	NA	4.39883	0
0754-2	Hyadaphis sparganii	Poales	Typhaceae	Sparganium	NHMUK	76.9	58.8	403.2	266.5	222.8	127.1	419.6	523.7	186.9	NA	645.6	1138.4	124.5	298.3	172	NA	2349.5	55.4	NA	1.5012	3.30134	5.38448	1.7343	0.739831	1.08663	4.48635	0
0754-3	Hyadaphis sparganii	Poales	Typhaceae	Sparganium	NHMUK	NA	80.9	396.1	242.1	212.6	130.5	486.3	525.5	193.4	93.7	615.8	1126.2	106.3	406	192.7	NA	2411.7	72	2.06403	1.81938	3.72644	5.63889	2.1069	1.02499	1.00363	4.58934	0
0755-3	Hyadaphis sparganii	Poales	Typhaceae	Sparganium	NHMUK	71.4	78.1	403.6	292.3	221.1	110.2	438	502	NA	NA	659.6	1170.4	126.5	365.5	195.4	NA	2385.8	85.9	NA	NA	3.97459	4.25495	1.87052	0.9056	NA	4.75259	0
0756-1	Hyadaphis sparganii	Poales	Typhaceae	Sparganium	NHMUK	80	73.7	381.7	233.7	209.5	135.3	429.1	565.7	NA	NA	600.6	1145.5	122	406.3	179.4	NA	2547.7	76.7	NA	NA	3.17147	5.29726	2.26477	1.06445	NA	4.50362	0
0757-1	Hyadaphis sparganii	Poales	Typhaceae	Sparganium	NHMUK	NA	79.4	390.7	265.7	206.2	117.8	458	507.2	NA	NA	629	1124.2	109.2	383.6	198	NA	2411.3	63.6	NA	NA	3.88795	6.03145	1.93737	0.981827	NA	4.75414	0
0464-3	laconae	Poales	Typhaceae	Typha	NCSU	74.5	53.6	241.7	124.1	126.3	78.1	479.7	464.4	124.5	74.1	508.3	818.5	102.4	316.5	138	40.5	1887.6	115.7	1.68016	1.21582	6.14213	2.73552	2.29348	1.30947	0.902174	4.0646	0
0465-4	laconae	Poales	Typhaceae	Typha	NCSU	71.8	65.1	224.8	131.8	128.4	77.4	441.1	477.6	130.1	67.8	512.3	849.3	96.9	322.1	120.6	50	1969.7	115.3	1.91888	1.34262	5.69897	2.79358	2.67081	1.43283	1.07877	4.12416	0
0466-1	laconae	Poales	Typhaceae	Typha	NCSU	77.9	65.8	242	126.5	134.7	86.8	466.1	477	129.8	81.4	529	884.4	92.7	320.6	134.5	40.8	1856.6	110.1	1.59459	1.40022	5.36982	2.9119	2.38364	1.32479	0.965056	3.89224	0
0469-4	laconae	Poales	Typhaceae	Typha	NCSU	74.3	67.5	252.7	137.9	129.1	79.2	468.3	NA	135.7	72.3	557.1	497.4	109.2	339.9	147.2	35.3	1959.6	119.7	1.8769	1.24267	5.91288	2.8396	2.3091	1.34507	0.921875	NA	0
0470-1	laconae	Poales	Typhaceae	Typha	NCSU	79.4	70.2	291	141	154.8	95.1	476.7	494.3	124.1	80.6	576.1	939.3	NA	313	154.4	35.6	2190.6	130.8	1.5397	NA	5.01262	2.39297	2.0272	1.0756	0.803756	4.43172	0
0471-1	laconae	Poales	Typhaceae	Typha	NCSU	71.4	59.8	297.4	137.9	148.7	96	NA	520.6	128.8	90.8	575.8	954.7	105.8	315.3	156.2	51.8	2231.1	135.2	1.4185	1.21739	NA	2.3321	2.01857	1.06019	0.824584	4.28563	0
0473-3	laconae	Poales	Typhaceae	Typha	NCSU	76.5	69.4	260.6	147.7	149.2	96.4	NA	505.6	122.9	87	579.8	919	114.5	311.8	147.6	33.6	2095.4	121.8	1.41264	1.07336	NA	2.55993	2.11247	1.19647	0.832656	4.14438	0
0473-4	laconae	Poales	Typhaceae	Typha	NCSU	80.9	69.1	269.6	146.9	149.5	90	476.2	509.6	125.7	82.7	576.3	905.6	113	313.6	138.2	36.3	2116.3	112.9	1.51995	1.11239	5.29111	2.77768	2.26918	1.1632	0.909551	4.15286	0
0474-1	laconae	Poales	Typhaceae	Typha	NCSU	76.8	66.9	242.2	146.4	129.1	82.8	340.6	457.7	122.9	84.8	486.5	825.5	81	304.9	137.7	17.2	1828.1	119.2	1.44929	1.51728	4.11353	2.55789	2.21423	1.25888	0.89252	3.9941	0
0474-3	laconae	Poales	Typhaceae	Typha	NCSU	71.5	60.5	266.8	157.3	138.6	83.1	396.7	472.7	117.6	85.4	540.5	841.2	87.6	317.3	158.6	19.4	2045.6	123.4	1.37705	1.34247	4.77377	2.57131	2.00063	1.18928	0.741488	4.32748	0
0475-4	laconae	Poales	Typhaceae	Typha	NCSU	73.3	68.9	249.1	132.9	138.5	88.9	435	458	128	NA	550.5	907.8	101.1	298.6	145.7	34.8	1922.2	105.4	NA	1.26607	4.89314	2.83302	2.04942	1.19872	0.878518	4.19694	0
0475-6	laconae	Poales	Typhaceae	Typha	NCSU	67.3	NA	NA	NA	NA	NA	NA	496.5	129.9	63.5	568.9	936.3	109.1	321	144	42.9	2371	126.9	2.04567	1.19065	NA	2.52955	2.22917	NA	0.902083	4.77543	NA
0846-1	laconae	Poales	Typhaceae	Typha	USNM	50.7	54.7	188.8	91.8	89.1	70.1	392.1	396.4	108.7	NA	422	675.7	91.4	245.1	99.5	14.3	1410.2	72.8	NA	1.18928	5.59344	3.36676	2.46332	1.2982	1.09246	3.55752	0
0847-1	laconae	Poales	Typhaceae	Typha	USNM	65.1	50.2	222.5	116.3	102	78.9	406.6	447.2	119.3	57.9	493.9	763.1	95.3	301	126.7	25.2	1843.6	79.3	2.06045	1.25184	5.15336	3.79571	2.37569	1.35281	0.941594	4.12254	0
0847-3	laconae	Poales	Typhaceae	Typha	USNM	55.6	56.8	195.2	98.3	97.6	77	420.3	405.9	112.3	52.7	414.3	671.6	85.3	273.1	110.7	36.1	1573.6	71	2.13093	1.31653	5.45844	3.84648	2.46703	1.39908	1.01445	3.87682	0
0847-4	laconae	Poales	Typhaceae	Typha	USNM	78.6	61.3	232.6	108.6	111.3	77.6	430.2	450.8	120.4	54.2	515	821.9	108.2	295.9	124.1	27.6	1720.8	88.4	2.2214	1.11275	5.54381	3.34729	2.38437	1.27214	0.970185	3.81721	0
0847-5	laconae	Poales	Typhaceae	Typha	USNM	64.5	53.4	231.5	97.7	97.1	78.1	400	433.4	120.3	58.4	476	767.1	85.6	310.1	117.5	19.1	1695.7	82.2	2.05993	1.40537	5.12164	3.77251	2.63915	1.33952	1.02383	3.91255	0
0848-1	laconae	Poales	Typhaceae	Typha	USNM	63.3	58	188.2	92.4	98.5	77.5	422.6	404.2	106.3	NA	418.6	684.3	93.6	258.7	105.5	12.2	1537.6	72.2	NA	1.13568	5.4529	3.5831	2.45213	1.3746	1.00758	3.80406	0
0848-2	laconae	Poales	Typhaceae	Typha	USNM	69.3	53.8	187.2	100.7	107.3	71.3	428.8	435	119.3	54.4	462.1	728.1	92.8	289.2	112.9	24.6	1740.2	68.4	2.19301	1.28556	6.01403	4.22807	2.56156	1.54487	1.05669	4.00046	0
0848-3	laconae	Poales	Typhaceae	Typha	USNM	68.7	58.5	204.3	95.3	100.7	72.1	423.8	444.3	124.9	57.2	479.8	747.6	95.6	283.5	115.9	38.7	1732.6	74.2	2.18357	1.30649	5.87795	3.82075	2.44607	1.38767	1.07765	3.89962	0
0848-4	laconae	Poales	Typhaceae	Typha	USNM	70.5	59.8	182.2	97.2	95.6	79.5	413	422.4	114.5	NA	446.6	684	89.8	285.7	102.5	39.2	1555.2	73.9	NA	1.27506	5.19497	3.86604	2.78732	1.56806	1.11707	3.68182	0
0850-1	laconae	Poales	Typhaceae	Typha	USNM	55.8	45.2	221.3	0	85.2	64.7	347.2	365.1	107.6	55.4	359.6	576.2	81.3	227.5	92.5	24.6	1400.2	69.5	1.94224	1.32349	5.36631	3.27338	2.45946	1.02802	1.16324	3.83511	1
0850-2	laconae	Poales	Typhaceae	Typha	USNM	63.1	50.3	198.9	96.3	98.3	70.3	394.2	390.2	109.8	51.5	398.1	650.4	89.7	254.2	105.9	19.7	1398.2	73.5	2.13204	1.22408	5.6074	3.4585	2.40038	1.27803	1.03683	3.58329	0
0851-7	laconae	Poales	Typhaceae	Typha	USNM	73.8	54.4	362.9	0	121	88.8	425	457.3	118.2	NA	509.5	835.3	93.4	299.6	131.6	29.3	1777.8	94.5	NA	1.26552	4.78604	3.17037	2.2766	0.825572	0.898176	3.8876	1
0852-6	laconae	Poales	Typhaceae	Typha	USNM	62.6	54	161.2	80.1	101	72.8	365.1	398.5	104	56.9	402.3	646.2	95.5	255.5	NA	30.2	1468.9	77.8	1.82777	1.08901	5.01511	3.28406	NA	1.58499	NA	3.68607	0
0852-7	laconae	Poales	Typhaceae	Typha	USNM	71	50.1	272	0	90.8	73.2	380.4	414	105.2	51	435.9	665.3	91.7	274	108.3	NA	1508.8	74.5	2.06275	1.14722	5.19672	3.67785	2.53001	1.00735	0.971376	3.64444	1
0853-1	laconae	Poales	Typhaceae	Typha	USNM	66.8	58.7	193.4	96	96.1	72.3	384	424.5	114.2	57.8	419	701	90.3	272.3	108.8	NA	1717.9	58.1	1.97578	1.26467	5.3112	4.68675	2.50276	1.40796	1.04963	4.04688	0
0854-1	laconae	Poales	Typhaceae	Typha	USNM	54.3	49.5	257.1	0	92.8	68.6	393.5	378.7	109.1	51.1	388	611.7	81.5	235.4	89.6	19.4	1260.4	64.6	2.13503	1.33865	5.73615	3.64396	2.62723	0.915597	1.21763	3.32823	1
0854-2	laconae	Poales	Typhaceae	Typha	USNM	63.6	52.9	211.6	87.6	103.6	74.4	389.6	406.5	112	51	422	681	87	260.5	110.6	22.1	1481	68.5	2.19608	1.28736	5.23656	3.80292	2.35533	1.2311	1.01266	3.6433	0
0854-3	laconae	Poales	Typhaceae	Typha	USNM	57	58.9	279.5	0	94.6	67.6	380.3	399	110.2	50.5	405.6	658.2	91.3	249.2	102.6	14.6	1368.6	67.9	2.18218	1.20701	5.62574	3.6701	2.42885	0.891592	1.07407	3.43008	1
0854-4	laconae	Poales	Typhaceae	Typha	USNM	61.1	52	292	0	107.1	80.6	413.4	409.3	115.8	55.1	444.5	715.2	94.6	277.8	102.3	23.3	1416.6	65.3	2.10163	1.2241	5.12903	4.25421	2.71554	0.95137	1.13196	3.46103	1
0855-1	laconae	Poales	Typhaceae	Typha	USNM	55	51.2	267	0	87.8	74.6	390.2	407.7	106.2	53.9	411.9	682.4	81.2	273.3	113.1	NA	1293.1	74.3	1.97032	1.30788	5.23056	3.67833	2.41645	1.0236	0.938992	3.17169	1
0855-2	laconae	Poales	Typhaceae	Typha	USNM	67.5	56.3	306.2	0	75.7	75.7	423.4	421.6	118.9	55	464.1	749.4	97.2	262.2	112.2	28.6	1531.1	81	2.16182	1.22325	5.59313	3.23704	2.3369	0.856303	1.05971	3.63164	1
0855-3	laconae	Poales	Typhaceae	Typha	USNM	62	64.9	218.1	117.9	107.9	81.6	424	417.6	118.3	53.7	458	747.9	93.9	281.1	117.9	31.5	1691.9	82.9	2.20298	1.25985	5.19608	3.39083	2.38422	1.28886	1.00339	4.05148	0
0855-4	laconae	Poales	Typhaceae	Typha	USNM	47.8	57.63	200.4	106.5	105	75.3	416.3	412.1	112	54	456.9	737.5	94.3	276	112	28.6	1454.8	51	2.07407	1.1877	5.52855	5.41176	2.46429	1.37725	1	3.53021	0
0855-5	laconae	Poales	Typhaceae	Typha	USNM	58	53.6	226.7	109.3	113.5	77.1	379.2	420.8	119.7	58.3	473.6	750.4	90.8	297.1	101.9	22.4	1524.8	83.1	2.05317	1.31828	4.91829	3.57521	2.9156	1.31054	1.17468	3.62357	0
0855-6	laconae	Poales	Typhaceae	Typha	USNM	63.5	54.8	234.5	105.9	105.7	83.2	438.5	408.2	119.6	50.5	449.4	728	95.3	275.8	103.6	24.4	1333.6	70.4	2.36832	1.25498	5.27043	3.91761	2.66216	1.17612	1.15444	3.26703	0
0857-5	laconae	Poales	Typhaceae	Typha	USNM	56.9	52.6	262.8	0	98	74.1	392.3	408.7	111.8	56.5	419.4	656.8	96.8	257.9	NA	NA	1553.9	72.9	1.97876	1.15496	5.2942	3.53772	NA	0.981355	NA	3.80206	1
0857-6	laconae	Poales	Typhaceae	Typha	USNM	63.4	59.2	209.1	88.7	106.9	75.9	431.7	420.2	114.6	59.8	457.1	704	98	270.9	NA	31.8	1818	71	1.91639	1.16939	5.68775	3.81549	NA	1.29555	NA	4.32651	0
0857-7	laconae	Poales	Typhaceae	Typha	USNM	69.4	60	219.4	95.4	102.7	72.4	435.3	447.5	111.4	57.4	455	730.3	95.7	274.6	NA	42	1829.9	83	1.94077	1.16405	6.01243	3.30843	NA	1.2516	NA	4.08916	0
0858-4	laconae	Poales	Typhaceae	Typha	USNM	58.4	54.9	205.5	102.2	108.7	83.7	370.5	421.4	116.6	58.5	467.6	747.4	101.1	267	NA	33.5	1483.4	71.9	1.99316	1.15331	4.42652	3.71349	NA	1.29927	NA	3.52017	0
0858-5	laconae	Poales	Typhaceae	Typha	USNM	62.8	60.2	195.6	99.5	102.6	72.3	417	417.8	113.3	55.8	442.1	694.5	97.2	273.2	95.8	51.5	1511.9	69.5	2.03047	1.16564	5.76763	3.93094	2.85177	1.39673	1.18267	3.61872	0
0858-6	laconae	Poales	Typhaceae	Typha	USNM	62.1	52.1	245.7	0	96.4	68.7	403.1	385.3	108.8	54.2	374.4	626.7	93.4	245.3	89.6	NA	1466.5	66.6	2.00738	1.16488	5.86754	3.68318	2.73772	0.998372	1.21429	3.80613	1
0858-7	laconae	Poales	Typhaceae	Typha	USNM	66.8	62.8	184.1	80.9	94	71	402.2	421.2	115.9	NA	427.6	669.1	90.6	262.9	112.4	48.6	1584.6	77.5	NA	1.27925	5.66479	3.39226	2.33897	1.42803	1.03114	3.76211	0
0859-2	laconae	Poales	Typhaceae	Typha	USNM	53.2	47.6	193.7	94.7	96.1	74.3	391.1	394.5	107.5	NA	402.3	628.1	90.4	260.9	98.5	10	1381.6	65.4	NA	1.18916	5.2638	3.9893	2.64873	1.34693	1.09137	3.50215	0
0859-6	laconae	Poales	Typhaceae	Typha	USNM	65.1	51.9	180.1	82.5	101.6	69.8	382.5	403.6	110.3	59.7	416.7	644	94.4	242.1	99.7	11.8	1536	74.2	1.84757	1.16843	5.47994	3.2628	2.42828	1.34425	1.10632	3.80575	0
0859-7	laconae	Poales	Typhaceae	Typha	USNM	59.6	51.5	211.3	0	82.2	61.6	327.1	389.1	105.1	NA	402.2	623.2	70	243.2	105.2	26.5	1535	72.5	NA	1.50143	5.31006	3.35448	2.31179	1.15097	0.999049	3.945	1
0859-8	laconae	Poales	Typhaceae	Typha	USNM	61.2	48.9	191.3	81.6	93.4	69	354.9	412	117	60.2	434.2	666.3	93.7	259.8	102.1	13.4	1574.5	83.8	1.94352	1.24867	5.14348	3.10024	2.54456	1.35808	1.14594	3.8216	0
0863-3	laconae	Poales	Typhaceae	Typha	USNM	57.8	51.5	217.8	112.2	111	77.4	462.2	421.6	121.5	57.1	463.2	742.8	101	297.3	109	18	1673.8	64.9	2.12785	1.20297	5.97158	4.58089	2.72752	1.36501	1.11468	3.97011	0
0863-4	laconae	Poales	Typhaceae	Typha	USNM	67.4	50.6	203.1	87.3	112.6	74.9	416.9	402	113.3	50.5	444.8	710.1	92.3	278.2	NA	19.8	1532	78.7	2.24356	1.22752	5.56609	3.53494	NA	1.36977	NA	3.81095	0
0864-1	laconae	Poales	Typhaceae	Typha	USNM	59.8	54.9	203.8	103.1	105	76.4	427.3	395.9	104.5	56	418.4	646	92	279.8	NA	28	1616.9	73.4	1.86607	1.13587	5.59293	3.81199	NA	1.37291	NA	4.08411	0
0864-7	laconae	Poales	Typhaceae	Typha	USNM	63.4	63.4	218.9	117.8	107.9	77	451.6	410.2	117.3	53.9	453.4	735.8	84.4	294.1	104.8	18.5	1559.4	78.7	2.17625	1.38981	5.86494	3.73698	2.8063	1.34354	1.11927	3.80156	0
0864-8	laconae	Poales	Typhaceae	Typha	USNM	57.3	45.6	117.3	90.5	86.2	61.7	390.4	376.2	106.9	51.6	379.7	613.3	80.6	238.8	95.4	22.8	1287.6	53.4	2.07171	1.3263	6.32739	4.47191	2.50314	2.03581	1.12055	3.42265	0
0864-9	laconae	Poales	Typhaceae	Typha	USNM	58.9	47.2	199.4	90.9	110	82.1	395	423.1	118.9	55	453.7	722.3	87.5	273.4	NA	18.6	1606.9	85.3	2.16182	1.35886	4.81121	3.20516	NA	1.37111	NA	3.79792	0
0342-3	prunifoliae	Poales	Poaceae	Hordeum	USNM	79.9	58.3	318.4	161.4	153.2	81.3	387.2	402.4	107.6	NA	467	782.4	70.9	252	148.4	NA	1823.7	92.5	NA	1.51763	4.76261	2.72432	1.69811	0.791457	0.725067	4.53206	0
0347-3	prunifoliae	Poales	Poaceae	Hordeum	USNM	77.3	52.1	393.3	227.3	169.6	96	458.5	380.4	109.7	NA	499.7	930.2	NA	243.9	NA	28.3	2075.7	65.2	NA	NA	4.77604	3.7408	NA	0.620137	NA	5.45662	0
0349-1	prunifoliae	Poales	Poaceae	Hordeum	USNM	63.5	65.8	334	195.1	164.9	90.5	NA	392.4	NA	NA	501	768.1	72.2	201.6	NA	NA	NA	52.2	NA	NA	NA	3.86207	NA	0.603593	NA	NA	0
0350-1	prunifoliae	Poales	Poaceae	Avena	USNM	NA	51.4	313.5	152.9	141.1	81.7	381.6	387	102.6	51.4	449.7	735.2	82.1	241.5	123.6	NA	1695.3	67.8	1.99611	1.2497	4.67075	3.56195	1.95388	0.770335	0.830097	4.38062	0
0352-1	prunifoliae	Poales	Poaceae	Avena	USNM	73.3	62.1	394.7	216.2	192	100.7	476.7	473.3	118.2	69	567.9	942.8	81.7	308.5	132.5	40.6	2048	75.1	1.71304	1.44676	4.73386	4.10786	2.3283	0.781606	0.892075	4.32707	0
0352-3	prunifoliae	Poales	Poaceae	Avena	USNM	80.2	62.1	325.2	200.7	158.7	89.7	424.8	490	113.8	89.2	502.2	807.3	77.8	275	NA	59.2	2238.5	95.5	1.27578	1.46272	4.73579	2.87958	NA	0.845633	NA	4.56837	0
0353-1	prunifoliae	Poales	Poaceae	Avena	USNM	67	66.7	259.9	159.6	130.3	83.6	417	441.5	111	63.4	NA	NA	NA	270.5	136.3	33.8	1813	104.4	1.75079	NA	4.98804	2.591	1.98459	1.04078	0.81438	4.10646	0
0353-2	prunifoliae	Poales	Poaceae	Avena	USNM	68.3	73.7	NA	NA	NA	NA	NA	486.2	116	67.4	543.8	905.1	87.6	310.1	170.9	NA	2249	105.6	1.72107	1.3242	NA	2.93655	1.81451	NA	0.67876	4.62567	NA
0353-3	prunifoliae	Poales	Poaceae	Avena	USNM	60.3	55.2	NA	NA	NA	NA	NA	467.3	111.5	59.1	495.3	815.7	73	279.3	144	NA	2066.3	95.7	1.88663	1.5274	NA	2.9185	1.93958	NA	0.774306	4.42178	NA
0362-3	prunifoliae	Poales	Poaceae	Triticum	USNM	NA	NA	257.1	152.3	135.7	70.7	268.1	300.1	NA	NA	331.8	580.8	78.9	217.7	77.3	NA	1584.3	63.3	NA	NA	3.79208	3.43918	2.8163	0.846752	NA	5.27924	0
0363-1	prunifoliae	Poales	Poaceae	Secale	USNM	89.5	58.9	374	202.5	174.9	100.7	344.7	490.7	114.8	54.7	556.1	940.3	87.1	287.6	NA	31.7	2500.4	108.3	2.09872	1.31803	3.42304	2.65559	NA	0.768984	NA	5.09558	0
0365-2	prunifoliae	Poales	Cyperaceae	Sciprus	USNM	58.5	62.3	326.8	188.7	180.9	95.6	355.2	NA	94.4	71.2	487.6	782.4	87.8	214.1	147.5	NA	2151.6	49.9	1.32584	1.07517	3.71548	4.29058	1.45153	0.655141	0.64	NA	0
0368-1	prunifoliae	Liliales	Liliaceae	Tulipa	USNM	78.6	62.1	305.1	179.1	149.1	82.4	419	441.3	116.3	NA	537.8	854.4	81.4	277.1	NA	35.3	2185.8	99.6	NA	1.42875	5.08495	2.78213	NA	0.908227	NA	4.95309	0
0368-2	prunifoliae	Liliales	Liliaceae	Tulipa	USNM	76.9	67.2	326.9	155.6	167.3	91.2	438.2	442.3	NA	NA	521.1	890.3	82.9	286.2	150.5	NA	1968.9	96.8	NA	NA	4.80482	2.95661	1.90166	0.875497	NA	4.4515	0
0371-1	prunifoliae	Geraniales	Geraniaceae	Geranium	USNM	86.4	57.2	384.3	197.4	172.5	106.1	252	460.2	110.8	45.9	517.3	1012.6	122.4	270.9	177.6	NA	1989.1	79.9	2.41394	0.905229	2.37512	3.39049	1.52534	0.704918	0.623874	4.32225	0
0373-2	prunifoliae	Myrtales	Onagraceae	Oenothera	USNM	71	60.5	342.4	156.9	145.2	108.8	198.4	438.6	114	51.7	446.6	852.2	100.8	253.9	151.9	NA	1656.4	57.5	2.20503	1.13095	1.82353	4.41565	1.67149	0.74153	0.750494	3.77656	0
0373-3	prunifoliae	Myrtales	Onagraceae	Oenothera	USNM	73.5	76.2	375.6	181.8	162	102.4	204.3	426	NA	NA	537.5	1020.2	122.7	NA	NA	NA	1592.2	NA	NA	NA	1.99512	NA	NA	NA	NA	3.73756	0
0374-1	prunifoliae	Lamiales	Lamiaceae	Lamium	USNM	82.7	60.2	369.6	201.8	167.5	115.9	270	503.2	111.5	77.5	544	1022	129.4	276	177.5	NA	2150.2	62.3	1.43871	0.861669	2.32959	4.43018	1.55493	0.746753	0.628169	4.27305	0
0377-1	prunifoliae	Brassicales	Brassicaceae	Cardamine	USNM	75.8	66.5	291.8	150.8	139.2	107.7	209.1	456.6	105.8	74.2	454.4	867.4	111.2	247.6	NA	11.9	2139.4	59.6	1.42588	0.951439	1.9415	4.15436	NA	0.848526	NA	4.6855	0
0377-2	prunifoliae	Brassicales	Brassicaceae	Cardamine	USNM	63.6	62.9	321.7	138.2	140.6	113	211.6	442.8	110.2	51.7	438.5	831	110.2	243.3	155.5	13.2	1888.9	69	2.13153	1	1.87257	3.52609	1.56463	0.756295	0.708682	4.26581	0
0377-3	prunifoliae	Brassicales	Brassicaceae	Cardamine	USNM	78.7	53.7	346.3	148.3	150.4	113.6	230.5	455.6	107.2	62.8	478.9	896.8	107.3	255	NA	10.6	2115.9	52.1	1.70701	0.999068	2.02905	4.89443	NA	0.736356	NA	4.64421	0
0381-1	prunifoliae	Poales	Bromeliaceae	Pitcairnia	USNM	52.3	42.2	173.5	95.9	94.7	68.7	304	318.9	81.1	52.2	304.5	568.9	69.7	190	94	NA	1267.3	60.9	1.55364	1.16356	4.42504	3.11987	2.02128	1.0951	0.862766	3.97397	0
0381-2	prunifoliae	Poales	Bromeliaceae	Pitcairnia	USNM	55.7	47.6	158.2	85.5	98.3	72	319	330.5	85.5	NA	339	568.5	69	197.4	99.8	19.9	1392.1	48.1	NA	1.23913	4.43056	4.10395	1.97796	1.24779	0.856713	4.2121	0
0381-3	prunifoliae	Poales	Bromeliaceae	Pitcairnia	USNM	59.2	42.3	158.3	99.2	102.3	73.5	325.7	325.5	88.3	NA	298.9	572.3	69.7	193.2	109	23.3	1358.4	56.9	NA	1.26686	4.43129	3.39543	1.77248	1.22047	0.810092	4.17327	0
0832-1	pseudoavenae					52.6	42.9	194.6	121.9	119.3	74.8	366.7	302	90.2	42.1	322.2	535.7	65.4	193.9	100.4	NA	1319.7	45.6	2.14252	1.3792	4.90241	4.25219	1.93127	0.996403	0.898406	4.36987	0
0833-1	pseudoavenae					57.2	47.8	229.6	123	134.3	79.5	409.8	379.1	94.5	45.7	360.1	635.6	68.9	231.9	119.4	NA	1388	51.3	2.06783	1.37155	5.15472	4.52047	1.94221	1.01002	0.791457	3.6613	0
0041-8	scirpifolii					78.8	83.3	385.5	324.4	225.6	107.1	357.8	494.4	137.3	65.2	724.1	1206.4	115.5	182.6	NA	NA	2589.2	59.3	2.10583	1.18874	3.3408	3.07926	NA	0.473671	NA	5.23706	0
0041-9	scirpifolii					72.2	61.7	259.3	119.6	144.2	92.6	311	404.5	127.6	63	NA	776.2	87.1	145.6	NA	41.3	1808.1	44.1	2.0254	1.46498	3.35853	3.30159	NA	0.561512	NA	4.46996	0
0043-4	scirpifolii					79.1	60	NA	NA	NA	NA	NA	464.6	135.9	58.5	599.7	1017.3	94.9	207.9	138	61.1	1968.5	58.5	2.32308	1.43203	NA	3.55385	1.50652	NA	0.984783	4.23698	NA
0728-1	scirpifolii	Poales	Cyperaceae	Scirpus	NHMUK	65.2	57.3	362.9	231.5	215.6	115.9	379.7	454.7	135.4	78.2	634.5	1083.1	103.7	201.7	140.7	51.1	2540.4	74.5	1.73146	1.30569	3.2761	2.70738	1.43355	0.5558	0.962331	5.58698	0
0729-1	scirpifolii	Poales	Cyperaceae	Scirpus	NHMUK	81.4	77.9	434.5	257.1	238.9	117.3	404.8	494.4	143.4	80.1	659.2	1215.1	107.4	205	136.7	35.2	2227.2	86	1.79026	1.3352	3.45098	2.38372	1.49963	0.471807	1.04901	4.50485	0
0730-2	scirpifolii	Poales	Cyperaceae	Scirpus	NHMUK	64.8	65.9	367.9	246.1	216.4	116	387.8	445.2	141.5	78.5	598.2	1032.2	102.6	193.8	137.3	NA	2161.5	85.4	1.80255	1.37914	3.3431	2.26932	1.41151	0.526774	1.03059	4.85512	0
0393-1	splendens	Poales	Poaceae	"rice"	USNM	59.6	56	230.5	0	91.8	72.5	358.3	407.5	148.6	58.3	463.2	762.9	82.4	275.5	NA	NA	1789.7	86.6	2.54889	1.8034	4.94207	3.18129	NA	1.19523	NA	4.3919	1
0394-1	splendens	Poales	Poaceae	"rice"	USNM	63.8	50.2	NA	NA	NA	NA	NA	412.1	137.4	61.9	488.9	774.1	NA	271.1	NA	NA	2199.2	74.4	2.21971	NA	NA	3.64382	NA	NA	NA	5.33657	NA
0395-1	splendens	Poales	Poaceae	"rice"	USNM	54.8	57.8	NA	NA	NA	NA	NA	446.2	152.7	60	509.5	803.3	NA	273.3	83.5	135.2	2300.9	97.8	2.545	NA	NA	2.79448	3.27305	NA	1.82874	5.15666	NA
0396-1	splendens	Poales	Poaceae	"rice"	USNM	63.8	64.8	251.4	0	115	69.5	391.8	428.1	143.8	61.9	530.2	833.9	NA	278.5	111	NA	2342.4	102.4	2.3231	NA	5.63741	2.71973	2.50901	1.1078	1.2955	5.47162	1
0397-1	splendens	Poales	Poaceae	"rice"	USNM	50.1	55.7	191	0	78.8	64.6	297.2	402.7	130.5	54.4	368.6	629.1	73.1	200.7	121.6	75.5	1724.4	87.4	2.3989	1.78523	4.60062	2.29634	1.65049	1.05079	1.07319	4.2821	1
0397-2	splendens	Poales	Poaceae	"rice"	USNM	70.6	50.9	224	0	92.4	69.5	NA	408.5	139.6	60	442	708.6	81.1	257.9	111.9	90.1	1866.9	87.9	2.32667	1.72133	NA	2.93402	2.30474	1.15134	1.24754	4.57013	1
0398-1	splendens	Poales	Poaceae	"rice"	USNM	69.5	59	284.6	NA	112.5	73.9	392.8	439.3	149	63.5	527.1	841.2	87.1	290.8	114.2	NA	2080.3	95.8	2.34646	1.71068	5.31529	3.03549	2.54641	1.02178	1.30473	4.73549	NA
0398-2	splendens	Poales	Poaceae	"rice"	USNM	74.7	65.4	300.2	0	123.1	77.4	413.1	452.7	147.1	67.1	547.6	867.4	88.5	299.5	132	NA	2276.4	96.4	2.19225	1.66215	5.33721	3.10685	2.26894	0.997668	1.11439	5.0285	1
0399-2	splendens	Poales	Poaceae	"rice"	USNM	59.6	61.6	269.7	0	124.1	83.2	389.3	451.1	151.9	66.2	532.5	878.9	87.5	290.5	NA	NA	2193.7	92	2.29456	1.736	4.67909	3.15761	NA	1.07712	NA	4.863	1
0399-3	splendens	Poales	Poaceae	"rice"	USNM	63.5	61.4	378.2	NA	100.5	72.5	398.7	413.5	145.8	62.1	474	787.2	86	248.2	NA	115.8	2155.7	90.9	2.34783	1.69535	5.49931	2.73047	NA	0.656267	NA	5.2133	NA
0413-1	splendens	Poales	Poaceae	"rice"	USNM	66.9	57.1	256.8	0	111.9	88.2	365.3	447.9	152.5	60.3	465.6	835.2	91.6	264.1	116.2	NA	1771.6	115.2	2.52902	1.66485	4.14172	2.29253	2.27281	1.02843	1.31239	3.95535	1
0413-2	splendens	Poales	Poaceae	"rice"	USNM	61.2	45.8	220.5	0	95.7	65.3	NA	416.5	143.2	61	407.4	711.9	90.5	246.6	120.2	NA	1653.4	99	2.34754	1.58232	NA	2.49091	2.05158	1.11837	1.19135	3.96975	1
0413-3	splendens	Poales	Poaceae	"rice"	USNM	80	59.4	241	0	98.2	86.2	NA	437.3	147.1	58.1	471	786.1	95.6	242.7	133	83.7	1793.1	106.9	2.53184	1.5387	NA	2.27035	1.82481	1.00705	1.10602	4.10039	1
0414-2	splendens	Poales	Poaceae	Secale	USNM	60.5	51	171.6	0	73.8	67.7	296.7	NA	123.8	57.5	330.9	548.8	74.5	198.7	NA	109.4	1562.6	79.9	2.15304	1.66174	4.38257	2.48686	NA	1.15793	NA	NA	1
0416-1	splendens	Poales	Poaceae	"rice"	USNM	65.2	68.4	290.2	0	103.3	70.4	379.2	455.8	150.7	66.3	516.4	839.3	89.5	293	NA	NA	2161.6	85.2	2.273	1.6838	5.38636	3.43897	NA	1.00965	NA	4.74243	1
0416-3	splendens	Poales	Poaceae	"rice"	USNM	72.4	64.5	263.5	0	107.8	75.5	387.7	445.8	145.7	NA	539.8	878.3	96.1	289.7	NA	NA	2252.1	106.9	NA	1.51613	5.1351	2.71001	NA	1.09943	NA	5.05182	1
0417-1	splendens	Poales	Poaceae	"sod"	USNM	59.1	52.8	196	0	80.8	56.8	315.3	400.9	116	62.4	347.7	551.5	75.1	202.7	108.2	68.4	1675.5	91.5	1.85897	1.54461	5.55106	2.2153	1.87338	1.03418	1.07209	4.17935	1
0417-3	splendens	Poales	Poaceae	"sod"	USNM	57	52.1	225.7	0	96.1	61.5	343.6	432.2	125.4	72	437.9	696.8	72.9	207.8	129.3	75.4	1829.3	96.2	1.74167	1.72016	5.58699	2.16008	1.60712	0.920691	0.969838	4.23253	1
0417-4	splendens	Poales	Poaceae	"sod"	USNM	57.5	53	206.7	0	77.9	65.9	319.7	383.2	118.1	69.1	342.7	595.9	74.7	183.5	96.6	54.8	1458.9	78.6	1.70912	1.58099	4.85129	2.33461	1.89959	0.88776	1.22257	3.80715	1
0713-1	splendens	Poales	Poaceae	Triticum	EMEC	70.8	56.9	223.1	0	83.7	59.4	NA	386	138.9	64.7	434	686.8	82.4	225.6	NA	NA	1958.3	69.7	2.14683	1.68568	NA	3.23673	NA	1.01121	NA	5.07332	1
0713-2	splendens	Poales	Poaceae	Triticum	EMEC	65.7	50	203.4	0	85.5	47.3	316.1	NA	NA	NA	395.4	629.9	79.4	238	NA	84.1	1848.4	65	NA	NA	6.68288	3.66154	NA	1.17011	NA	NA	1
0713-4	splendens	Poales	Poaceae	Triticum	EMEC	74.2	50.1	208.6	0	81.3	59.9	313.4	402.6	NA	NA	NA	650.4	73.2	224.2	108.3	116.8	1749	64.8	NA	NA	5.23205	3.45988	2.07018	1.07478	NA	4.34426	1
0713-7	splendens	Poales	Poaceae	Triticum	EMEC	51.7	48.8	210.2	0	69.5	58.9	338.9	377.6	136.2	60.1	NA	NA	NA	202.8	100.6	NA	1765.3	74.5	2.26622	NA	5.75382	2.72215	2.0159	0.964795	1.35388	4.67505	1
0713-8	splendens	Poales	Poaceae	Triticum	EMEC	66	58.9	243.8	0	80.9	55.9	347.1	405.1	NA	NA	428.3	702.9	76.7	246.6	101.3	78.5	1689.3	70.2	NA	NA	6.2093	3.51282	2.43435	1.01148	NA	4.17008	1
0720-1	splendens	Poales	Poaceae	Triticum	NHMUK	54.1	60	241	0	101.4	69	NA	402.9	126.1	56.7	420.4	690.4	89.1	238.3	115.5	NA	NA	69.2	2.22399	1.41526	NA	3.44364	2.0632	0.988797	1.09177	NA	1
0720-2	splendens	Poales	Poaceae	Triticum	NHMUK	49.2	55.8	246.8	0	124.7	69.3	392.1	418.9	NA	NA	462.3	746.3	81.4	250.4	NA	37.8	2072.6	79.7	NA	NA	5.65801	3.14178	NA	1.01459	NA	4.94772	1
0759-10	splendens	Poales	Poaceae	Triticum	NHMUK	80.5	66.6	258.3	NA	NA	NA	NA	NA	124.3	51.7	495.2	784.8	85.6	272.6	137.1	65.8	1797.5	78.3	2.40426	1.4521	NA	3.48148	1.98833	1.05536	0.906637	NA	NA
0759-2	splendens	Poales	Poaceae	Triticum	NHMUK	56.1	64.2	NA	NA	NA	NA	NA	NA	139.8	68.6	491.8	761.7	85.5	253.9	134.5	91.6	2081.9	61.4	2.0379	1.63509	NA	4.13518	1.88773	NA	1.03941	NA	NA
0759-4	splendens	Poales	Poaceae	Triticum	NHMUK	58.2	74.6	NA	NA	NA	NA	NA	NA	151	NA	531.8	864.8	91.2	272	146.3	NA	2205.2	NA	NA	1.6557	NA	NA	1.85919	NA	1.03213	NA	NA
0759-6	splendens	Poales	Poaceae	Triticum	NHMUK	72.8	76.9	NA	NA	NA	NA	NA	416.7	146.3	65.2	567.3	868.1	95.1	294.4	139.9	73.7	NA	82.5	2.24387	1.53838	NA	3.56848	2.10436	NA	1.04575	NA	NA
0759-7	splendens	Poales	Poaceae	Triticum	NHMUK	62	66.6	238.6	149.9	139.3	85.8	NA	NA	143.6	60.6	503.7	799.1	92	257.1	131.4	74.6	2056.1	75.5	2.36964	1.56087	NA	3.4053	1.95662	1.07754	1.09285	NA	0
0759-9	splendens	Poales	Poaceae	Triticum	NHMUK	60.8	58.4	233.3	0	99.8	58.1	356.6	407.4	138	57.1	435.3	688.5	80.9	224.1	100.6	95.9	1659.2	64.5	2.41681	1.70581	6.13769	3.47442	2.22763	0.960566	1.37177	4.07266	1
0760-2	splendens	Poales	Poaceae	Triticum	NHMUK	63.3	48.8	224	135.6	121.8	83.3	431.1	NA	145.3	59.4	518.8	851.8	94.1	276.1	134.4	77.7	1852.4	88.1	2.44613	1.5441	5.17527	3.13394	2.05432	1.23259	1.0811	NA	0
0760-3	splendens	Poales	Poaceae	Triticum	NHMUK	59.5	66.4	229.5	128.8	89.4	84.7	NA	439.6	137.1	65.8	471.1	750.8	86	257.3	121.9	93.2	1918.9	63.3	2.08359	1.59419	NA	4.06477	2.11075	1.12113	1.12469	4.3651	0
0760-4	splendens	Poales	Poaceae	Triticum	NHMUK	61.1	55	NA	NA	NA	NA	NA	NA	140.3	67.5	446.4	707.5	82.5	245	127.1	NA	2026.6	87.3	2.07852	1.70061	NA	2.80641	1.92762	NA	1.10386	NA	NA
0760-5	splendens	Poales	Poaceae	Triticum	NHMUK	63.8	65.2	NA	NA	NA	NA	NA	453.1	137	70.5	486.4	761.4	81.6	265.9	139.1	88.7	2189.5	86.3	1.94326	1.67892	NA	3.08111	1.91157	NA	0.984903	4.83227	NA
0761-2	splendens	Poales	Poaceae	Triticum	NHMUK	54.1	51.1	223	0	91.5	75.9	352.3	409.4	127.1	55.2	383.3	629.5	78.5	223.9	132.5	72.4	1675.5	64.9	2.30254	1.61911	4.64163	3.44992	1.68981	1.00404	0.959245	4.09257	1
0761-4	splendens	Poales	Poaceae	Triticum	NHMUK	71.3	65.6	499	125.9	125.1	87.5	435.7	442.1	148.1	65.8	501.4	791.3	92.7	286.6	139.1	NA	2426.1	86.6	2.25076	1.59763	4.97943	3.30947	2.06039	0.574349	1.0647	5.48767	0
0762-2	splendens	Poales	Poaceae	Triticum	NHMUK	67.3	62.4	210.4	136.7	122.5	83.4	420.8	472.2	138	68	494.7	756.6	86.9	255.7	128.9	NA	1876.1	91.7	2.02941	1.58803	5.04556	2.78844	1.98371	1.2153	1.0706	3.9731	0
0763-2	splendens	Poales	Poaceae	Triticum	NHMUK	51.4	57.8	153	78.8	99	74.6	342	394.9	NA	NA	393.6	646.4	83.1	232.4	110.3	NA	1640.2	73.5	NA	NA	4.58445	3.1619	2.10698	1.51895	NA	4.15346	0
0385-1	subterraneum	Malvales	Malvaceae	Gossypium	USNM	63.9	50.6	268.8	0	99.7	69.6	405.1	410	144.7	63	460.3	771.8	81.9	274.5	NA	88.6	1902.7	75.6	2.29683	1.76679	5.8204	3.63095	NA	1.02121	NA	4.64073	1
0386-1	subterraneum	Caryophyllales	Cactaceae	Echinocactus	USNM	54.9	42.3	225.6	0	94.9	66.5	371.2	NA	142.5	NA	393.5	618.3	78.9	247.6	110.5	115.6	NA	88	NA	1.80608	5.58195	2.81364	2.24072	1.09752	1.28959	NA	1
0386-2	subterraneum	Caryophyllales	Cactaceae	Echinocactus	USNM	51.7	47.4	228.9	0	88.3	50.6	374.2	393.5	135.4	76.2	379.1	601.5	75.2	233.1	108.1	86.8	1809.2	77.1	1.7769	1.80053	7.39526	3.02335	2.15634	1.01835	1.25254	4.59771	1
0386-3	subterraneum	Caryophyllales	Cactaceae	Echinocactus	USNM	59.5	49.3	205.9	0	74.9	55.2	341.1	NA	131.4	57.2	354.8	566.3	64.8	217.8	96.4	116.3	NA	75.2	2.2972	2.02778	6.17935	2.89628	2.25934	1.0578	1.36307	NA	1
0387-1	subterraneum	Asparagales	Asphodelaceae	Haworthia	USNM	66.6	50.9	NA	NA	NA	NA	NA	411.7	142.2	63.9	427.6	678.6	77.3	251.8	114.1	112.7	1693.8	82.5	2.22535	1.83959	NA	3.05212	2.20684	NA	1.24628	4.11416	NA
0388-2	subterraneum	Caryophyllales	Cactaceae	Echinocactus	USNM	70	70.1	260.2	0	109.4	73.4	396.4	413.4	146.8	77.6	461.4	759.4	83.1	267.6	109	104.4	1902.4	79.3	1.89175	1.76655	5.40054	3.37453	2.45505	1.02844	1.34679	4.60184	1
0391-1	subterraneum	Solanales	Solanaceae	Solanum	USNM	67.5	51.6	197.4	0	79.7	61.3	333	410.7	137.5	58.6	379.1	588.2	74.3	227.6	122.8	NA	2125.4	90.7	2.34642	1.85061	5.4323	2.50937	1.85342	1.15299	1.11971	5.17507	1
0391-2	subterraneum	Solanales	Solanaceae	Solanum	USNM	56.3	56.7	200.6	0	81.7	62	330.4	406.1	135.1	61.9	400	607.7	74.7	229.2	114.6	75.3	2135.9	81.7	2.18255	1.80857	5.32903	2.80539	2	1.14257	1.17888	5.25954	1
0391-4	subterraneum	Solanales	Solanaceae	Solanum	USNM	47.6	46.7	182.8	0	77.9	59.7	301.2	380.2	123.5	56.9	339.1	560.8	72.2	202.6	111	89.8	1849	62.4	2.17047	1.71053	5.04523	3.24679	1.82523	1.10832	1.11261	4.86323	1
0392-3	subterraneum	Poales	Poaceae	"rice"	USNM	52.7	49.7	185.4	0	81	63.8	333.8	374.9	131.6	57.1	350.2	575.7	71.2	226.1	97.4	NA	1756.8	79.8	2.30473	1.84831	5.23197	2.83333	2.32136	1.21953	1.35113	4.68605	1
0392-4	subterraneum	Poales	Poaceae	"rice"	USNM	55	51.8	186.2	0	74.3	63.7	316.3	381.5	129.5	59.8	348.8	576.6	70	226.7	89.1	NA	1887.1	73.7	2.16555	1.85	4.96546	3.07598	2.54433	1.21751	1.45342	4.94653	1
0400-3	subterraneum	Solanales	Solanaceae	Capsicum	USNM	61.2	65.8	312.7	0	107.1	85	382.8	443.7	154.3	NA	465.7	759.8	87.8	239.3	132.7	NA	1970.9	82.2	NA	1.7574	4.50353	2.91119	1.80332	0.76527	1.16277	4.44197	1
0411-1	subterraneum	Poales	Poaceae	Triticum	USNM	61.2	51.7	185.1	0	65.8	59.1	351	416.3	127.8	72	364	594.2	73.5	237.3	113.9	76.3	1808.6	96.9	1.775	1.73878	5.93909	2.44892	2.08341	1.28201	1.12204	4.34446	1
0411-2	subterraneum	Poales	Poaceae	Triticum	USNM	65.4	57.9	201.8	0	78.3	68.4	334.8	450.9	136.8	80.2	421.5	658	77.2	227.3	112	109.1	1908.4	99.5	1.70574	1.77202	4.89474	2.28442	2.02946	1.12636	1.22143	4.23242	1
0412-1	subterraneum	Poales	Poaceae	Triticum	USNM	58.9	51.4	187.2	0	68.6	60.1	282.5	394.7	127.9	72.7	359.1	588	70.4	266.6	103.2	94.4	1606.8	93.4	1.75928	1.81676	4.7005	2.85439	2.58333	1.42415	1.23934	4.07094	1
0412-3	subterraneum	Poales	Poaceae	Triticum	USNM	62.9	56.7	207.7	0	96.6	64.7	369.5	410	126.3	69.8	405.4	642.8	73	243.1	118.4	105.9	1765.4	94.4	1.80946	1.73014	5.71097	2.57521	2.05321	1.17044	1.06672	4.30585	1
0412-4	subterraneum	Poales	Poaceae	Triticum	USNM	58.8	50.5	179.3	0	73.6	62.7	309.3	387.8	124.7	58.9	355.2	581.6	65.7	224.2	106.9	106.9	1599.9	83.9	2.11715	1.89802	4.93301	2.67223	2.09729	1.25042	1.16651	4.12558	1
0091-2	tahasa	Poales	Cyperaceae	Carex	USNM	NA	60.6	380.6	245.1	232.8	102.8	410.9	NA	102	69.7	NA	NA	95.1	235.6	NA	NA	2002.1	69.1	1.46341	1.07256	3.99708	3.40955	NA	0.619023	NA	NA	0
0091-3	tahasa	Poales	Cyperaceae	Carex	USNM	85.5	63.2	377.4	216.9	221.3	100.4	466	420.2	100.7	61.1	563.9	944.4	108.4	233	NA	30.5	2210.8	53.2	1.64812	0.928967	4.64143	4.3797	NA	0.617382	NA	5.2613	0
0091-4	tahasa	Poales	Cyperaceae	Carex	USNM	55.7	51.2	291.4	177.1	170.6	89.8	370.1	384.3	98.6	55.4	NA	724.4	124.8	205.5	NA	32.7	1940.2	51.4	1.77978	0.790064	4.12138	3.99805	NA	0.705216	NA	5.04866	0
0096-1	tahasa	Poales	Cyperaceae	Carex	USNM	97.2	58.5	428.3	266.5	244.1	107	446.1	446.8	NA	NA	NA	1058.9	105.7	251.9	168	NA	1918.8	72.4	NA	NA	4.16916	3.47928	1.4994	0.588139	NA	4.29454	0
0096-10	tahasa	Poales	Cyperaceae	Carex	USNM	NA	66.5	369.8	223	197.8	98.7	373	414.7	104.4	NA	533.4	900.9	101.6	257.1	173.4	NA	2161	42.2	NA	1.02756	3.77913	6.09242	1.4827	0.695241	0.602076	5.211	0
0096-3	tahasa	Poales	Cyperaceae	Carex	USNM	80.3	66.2	350.1	264.2	231.2	92.9	441.8	405.3	99.3	58.1	519.6	885.6	100.2	248.8	144.7	NA	1436	51.1	1.70912	0.991018	4.75565	4.86888	1.71942	0.710654	0.686247	3.54305	0
0096-4	tahasa	Poales	Cyperaceae	Carex	USNM	80.8	55.7	296.7	183.8	161.6	80	342	376.1	NA	NA	NA	686.4	97	204.7	148.8	NA	1449.7	50.3	NA	NA	4.275	4.06958	1.37567	0.689922	NA	3.85456	0
0096-5	tahasa	Poales	Cyperaceae	Carex	USNM	73.8	54.3	322.3	181.2	173.4	98.3	386.7	392.8	NA	NA	NA	764	98.4	NA	147	NA	1461.5	NA	NA	NA	3.93388	NA	NA	NA	NA	3.72072	0
0096-8	tahasa	Poales	Cyperaceae	Carex	USNM	NA	NA	349.1	226.8	223	99	422.9	NA	100	61.8	479.4	822.8	96.1	223.3	137	36.5	1862.5	60.9	1.61812	1.04058	4.27172	3.66667	1.62993	0.639645	0.729927	NA	0
0096-9	tahasa	Poales	Cyperaceae	Carex	USNM	72.6	48.5	314.4	181	181.6	86.9	313.9	376.4	NA	NA	NA	674.7	78.5	191	132.8	51	1496.8	47.1	NA	NA	3.6122	4.0552	1.43825	0.607506	NA	3.97662	0
0097-1	tahasa	Poales	Cyperaceae	Carex	USNM	83.9	70.4	378.2	243.6	254	92.9	446.9	439.3	94.1	58.1	563.6	1007	84.3	252	NA	NA	2304.6	57.3	1.61962	1.11625	4.81055	4.39791	NA	0.666314	NA	5.24607	0
0097-2	tahasa	Poales	Cyperaceae	Carex	USNM	NA	58.8	378.2	237.6	216	103.9	410.8	421.8	100.3	69.4	504.2	921.7	86.9	240.4	138.5	47	2032.2	62.9	1.44524	1.1542	3.9538	3.82194	1.73574	0.635643	0.724188	4.81792	0
0097-6	tahasa	Poales	Cyperaceae	Carex	USNM	NA	58.1	400.6	209.7	197.7	100.7	392.3	443.8	98.8	80.1	NA	950.5	97.6	264	NA	37.6	2450.4	53.1	1.23346	1.0123	3.89573	4.97175	NA	0.659011	NA	5.52141	0
0098-1	tahasa	Poales	Cyperaceae	Carex	USNM	NA	70.7	406.3	258.3	249.3	105.5	444.5	440.1	97.1	59.9	612.2	1007.5	102.4	241.3	142.2	NA	2030.6	53.1	1.62104	0.948242	4.21327	4.54426	1.69691	0.593896	0.682841	4.61395	0
0098-4	tahasa	Poales	Cyperaceae	Carex	USNM	NA	63.6	337.5	230	212	NA	NA	410.6	98.1	61.6	NA	797.8	96.1	223.6	126.8	NA	1988.4	50	1.59253	1.02081	NA	4.472	1.76341	0.662519	0.773659	4.84267	0
0098-5	tahasa	Poales	Cyperaceae	Carex	USNM	NA	57.1	301.2	159	172.2	89.4	334.5	362.9	NA	NA	NA	959.9	NA	198.3	127.4	NA	1814.4	45.3	NA	NA	3.74161	4.37748	1.55651	0.658367	NA	4.99972	0
0099-1	tahasa	Poales	Cyperaceae	Carex	USNM	66.3	51	302	187.3	178.9	104.4	367.4	378.4	82.3	NA	NA	NA	NA	188	NA	34.1	1688.8	48.1	NA	NA	3.51916	3.90852	NA	0.622517	NA	4.463	0
0099-2	tahasa	Poales	Cyperaceae	Carex	USNM	77.1	52.8	391.5	218.5	208.9	107.5	431.9	435.7	97.6	75.3	482.3	839.7	91.7	238.6	NA	NA	2102.2	64.6	1.29615	1.06434	4.01767	3.6935	NA	0.609451	NA	4.82488	0
0099-3	tahasa	Poales	Cyperaceae	Carex	USNM	59.4	56.1	279.8	176.2	165.8	93.5	352	364	88.9	NA	NA	NA	NA	175.4	104.3	NA	1646.7	50.6	NA	NA	3.76471	3.4664	1.68169	0.626876	0.852349	4.5239	0
0099-5	tahasa	Poales	Cyperaceae	Carex	USNM	77.5	51.9	337.4	206.6	186	99.1	365.1	403.4	97	57.7	449.5	805.9	89.3	211.5	NA	NA	2031.3	64.5	1.68111	1.08623	3.68416	3.27907	NA	0.626852	NA	5.03545	0
0099-8	tahasa	Poales	Cyperaceae	Carex	USNM	78.2	48.7	285.9	177.7	185.4	99.5	373.1	385.8	98.9	58.6	NA	745.6	101.7	201.6	97.7	31.2	1892.3	51.2	1.68771	0.972468	3.74975	3.9375	2.06346	0.705142	1.01228	4.90487	0
0101-2	tahasa	Poales	Cyperaceae	Carex	USNM	NA	NA	337	218.3	199.5	101.9	405.1	NA	74.9	58.6	477.5	818.2	83.9	213.5	128.6	NA	2002.2	48.5	1.27816	0.892729	3.97547	4.40206	1.66019	0.633531	0.582426	NA	0
0101-3	tahasa	Poales	Cyperaceae	Carex	USNM	NA	60.7	312.7	196.4	198.9	101	413.9	431.5	95.6	65.6	476.5	840.2	100.1	236	129.7	37.9	1889.3	67.3	1.45732	0.955045	4.09802	3.50669	1.81958	0.754717	0.737086	4.37845	0
0101-4	tahasa	Poales	Cyperaceae	Carex	USNM	76	54.7	376.9	212.9	NA	NA	NA	380.5	84.5	59	462.5	732.4	85.7	212.8	113.5	NA	1721.1	48.6	1.4322	0.985998	NA	4.3786	1.87489	0.564606	0.744493	4.52326	0
0101-5	tahasa	Poales	Cyperaceae	Carex	USNM	NA	58.4	313.3	195.8	187.7	101.9	422.5	424.8	97.3	91.6	456.5	786.1	91.9	221.3	134.6	NA	1865.9	67.2	1.06223	1.05876	4.14622	3.29315	1.64413	0.706352	0.722883	4.39242	0
0751-1	tahasa	Poales	Cyperaceae	Carex	NHMUK	44.8	61.9	331.1	204.9	198.3	106	398.9	395.2	97.8	55.2	469.8	793.7	89.3	211.6	129.1	NA	NA	62	1.77174	1.09518	3.76321	3.4129	1.63904	0.639082	0.757552	NA	0
0751-3	tahasa	Poales	Cyperaceae	Carex	NHMUK	64.8	50.5	391	214.7	214.8	88.9	417.3	428.8	95.9	70.1	493.1	800.7	103	218.3	151	NA	NA	54.6	1.36805	0.931068	4.69404	3.99817	1.4457	0.558312	0.635099	NA	0
